# Supplementary material for: Socioeconomic inequalities related to perceived difficulty in accessing health services among older adults: A cross-sectional analysis of SABE Study Data
Source: PLoS One. 2025 May 28;20(5):e0322333. doi: 10.1371/journal.pone.0322333 (PMC12118973; doi:10.1371/journal.pone.0322333)
Supplement: S1 File — Set of data analysed for each individual include in this study. (XLSX) [file pone.0322333.s001.xlsx]

## Sheet: analysed parameters
number	weight factor	difficulty acess	sex	age group	Years of study	Income
		0 = no	0 = male	0 = 60 to 69 years	0 = Less than 1 year	0 = No income
		1 = yes	1 = female	1 = 70 to 79 years	1 = 1 to 3 years	1 = Up to 1.00
				2 = 80 years or more	2 = 4 to 7 years	2 = From 1.01 to 2.00
					3 = 8 to 11 years	3 = From 2.01 to 3.00
					4 = 12 years or more	4 = From 3.01 to 5.00
						5 = From 5.01 and more

## Sheet: 2006
number	weight factor	sex	age group	Years of study	Income	difficulty acess
1	129.529	0	2	2	5	0
2	129.529	0	2	1		1
3	129.529	0	2	0	4	0
4	148.613	0	2	1	2	1
5	148.613	0	2	2	4	0
6	424.863	1	2	1	2	0
7	1516.86	0	0	3	5	0
8	908.513	1	0	3	2	0
9	908.513	1	1	1	3	0
10	908.513	1	1	2	1	0
11	424.863	1	2	2	3	0
12	424.864	1	1	2	1	1
13	424.863	1	2	1	3	1
14	703.653	0	1	2	1	1
15	908.513	1	1	2	1	0
16	531.748	1	1	0	1	0
17	327.777	0	2	0	3	0
18	1005.6	0	1	0	3	0
19	908.513	1	0	0	2	0
20	1186.41	1	0	2	2	1
21	129.529	0	2	0	1	0
22	129.529	0	2	1		0
23	129.529	0	2	2	2	0
24	148.613	0	2	2	4	0
25	1294.89	1	0	0	1	1
26	1097.55	0	1	2	4	0
27	357.747	0	2	3	5	0
28	580.367	1	1	2	3	0
29	1097.55	0	1	3	5	0
30	463.71	1	2	0	5	1
31	991.582	1	1	3	5	0
32	1294.89	1	0	2	3	0
33	991.583	1	1	2	3	0
34	167.894	1	2	0	1	0
35	1871.57	1	0	0	1	1
36	670.223	1	2	0	1	0
37	1433.18	1	1	0	3	0
38	670.223	1	2	1	1	0
39	2392.85	0	0	1	1	1
40	1871.57	1	0	0	1	0
41	2392.85	0	0	0	2	0
42	2392.85	0	0	0	2	0
43	148.613	0	2	2	1	0
44	167.894	1	2	1	1	0
45	489.945	1	1	0	2	0
46	391.464	1	2	2	3	0
47	391.464	1	1	0	4	1
48	1093.15	1	0	1	1	0
49	1397.62	0	0	2	3	0
50	1093.15	1	0	1	2	1
51	1397.62	0	0	1	3	1
52	1397.62	0	0	2	5	0
53	1093.15	1	0	1	0	0
54	1093.15	1	0	1	2	0
55	648.337	0	1	2	3	0
56	391.464	1	1	0	1	0
57	148.613	0	2	0	2	0
58	148.613	0	2	1	1	0
59	129.529	0	2	1	2	0
60	167.894	1	2	1	2	1
61	167.894	1	2	0	2
62	192.631	1	2	1	4	0
63	167.894	1	2	0	3	1
64	148.613	0	2	0	2	1
65	753.758	1	1	1	3	1
66	1258.48	0	0	2	2	0
67	984.32	1	0	1	1	1
68	984.32	1	0	1	1	1
69	583.794	0	1	1	3	1
70	441.17	1	1	1	0	1
71	1258.48	0	0	1	4	0
72	271.944	0	2	0		0
73	441.171	1	1	0	1	0
74	834.308	0	1	1	4	1
75	753.758	1	1	2	1	0
76	753.758	1	1	0	1	0
77	834.308	0	0	2	2	0
78	753.758	1	1	2	3	0
79	753.758	1	1	1	2	0
80	753.758	1	1	1	1	0
81	167.894	1	2	0	4	1
82	71.2937	1	1	1	3	1
83	121.808	1	1	2	2	1
84	71.2937	1	1	1	4	0
85	121.808	1	0	1	3	0
86	159.067	1	0	2		1
87	121.808	1	1	1	0	0
88	159.067	1	0	1	3	1
89	134.825	0	1	2	3	0
90	203.372	0	0	2	3	1
91	159.067	1	0	2	3	0
92	203.372	0	0	1	2	1
93	159.067	1	0	2		0
94	56.9633	1	2	2	2	0
95	1187.23	1	0	4	4	1
96	1223.4	0	0	2	3	0
97	1187.23	1	0	3	2	0
98	1187.23	1	0	3	1	0
99	1223.4	0	0	2	5
100	1187.23	1	0	1		1
101	1187.23	1	0	2	1	1
102	1223.4	0	0	4	5
103	1187.23	1	0	2	1	1
104	1223.4	0	0	1		1
105	1187.23	1	0	2	1	0
106	129.529	0	2	1	4	0
107	167.894	1	2	2	0	0
108	148.613	0	2	4	5	0
109	309.252	0	2	2		0
110	400.851	1	2	3	0	1
111	857.167	1	1	2	2	0
112	400.851	1	2	1	1	0
113	1119.36	1	0	3		0
114	1431.13	0	0	3	5	0
115	309.252	0	2	4	5	0
116	857.166	1	1	3	5	0
117	400.851	1	2	3	5	0
118	857.167	1	1	3	4	0
119	1119.36	1	0	0	2	1
120	501.695	1	1	1	5	1
121	400.851	1	2	2	5	1
122	663.883	0	1	4	4	0
123	501.695	1	1	4	5	0
124	400.851	1	2	3		1
125	501.695	1	1	3	2	1
126	192.631	1	2	2	3	1
127	129.529	0	2	2	5	0
128	1065.31	1	0	3	3	1
129	294.319	0	2	2		0
130	477.468	1	1	1		0
131	477.468	1	1	1	2	1
132	1065.31	1	0	2	4	0
133	815.774	1	1	4	5	0
134	129.529	0	2	1	5	1
135	1112.7	1	0	3	4	1
136	943.121	0	0	4	4	0
137	1112.7	1	0	2	2	0
138	943.12	0	1	2	3	0
139	498.71	1	1	2	3	0
140	307.412	0	2	2	2	0
141	498.709	1	1	2	1	0
142	498.71	1	1	0	4	0
143	943.12	0	1	3	3	0
144	1112.7	1	0	2	2	0
145	307.412	0	1	4	5	1
146	498.709	1	1	2	4	0
147	659.933	0	1	3	3	0
148	829.431	0	0	2	4	1
149	829.431	0	0	2	4	0
150	829.431	0	0	3	4	0
151	804.909	1	0	4	5
152	192.631	1	2	2
153	1501.84	0	0	2	2	0
154	995.642	0	0	2	4	1
155	526.481	1	1	2	2	0
156	420.656	1	2	2	3	0
157	995.642	0	1	2	1	0
158	420.657	1	2	1	1	0
159	420.657	1	2	3		0
160	324.531	0	2	1	5	1
161	696.685	0	1	0		1
162	899.517	1	1	2	1	1
163	420.656	1	1	2	1
164	995.642	0	1	2	2	0
165	1174.66	1	0	3	4	0
166	995.642	0	1	2	3	0
167	696.684	0	1	2	2	0
168	420.657	1	2	1	2	0
169	1174.66	1	0	3	1	0
170	167.894	1	2	1	1	0
171	192.631	1	2	1		0
172	192.631	1	2	0	1	1
173	129.529	0	2	0	2	1
174	278.318	0	2	0	2	0
175	771.425	1	0	0	1	1
176	853.862	0	0	0	1	0
177	278.318	0	2	1	4	0
178	360.754	1	2	0	2	0
179	1007.39	1	0	0	4	0
180	853.861	0	1	2	2	0
181	1007.39	1	0	2	0	0
182	360.754	1	2	1	1	0
183	1007.39	1	0	1	2	0
184	360.754	1	2	0	2	0
185	451.51	1	1	2	2	0
186	451.51	1	1	2	4	0
187	167.894	1	2	0	1	1
188	167.894	1	2	2	1	1
189	397.877	1	1	2	4	1
190	397.877	1	1	0	1	1
191	679.788	1	1	2	5	0
192	397.877	1	1	0		1
193	245.257	0	2	0	1	1
194	317.901	1	2	1	2	1
195	1134.98	0	0	2	3	1
196	317.901	1	2	0	1	1
197	679.789	1	1	0	2	1
198	679.788	1	1	2	2	1
199	887.725	1	0	0	2	1
200	1134.98	0	0	1	2	0
201	887.725	1	0	1	1	0
202	1187.23	1	0	1	1	0
203	1187.23	1	0	1	3	1
204	1187.23	1	0	1		0
205	192.631	1	2	1	2	1
206	192.631	1	2	2	2	0
207	192.631	1	2	0	3	1
208	192.631	1	2	0	1
209	391.024	1	2	1	1	0
210	1091.92	1	0	2	3	1
211	647.61	0	1	3	5
212	1091.92	1	0	4	1	0
213	301.671	0	2	2	3	1
214	836.155	1	1	2	1	1
215	1396.05	0	0	2	3	0
216	1091.92	1	0	1		0
217	925.509	0	1	3	4	1
218	391.024	1	2	1	1	1
219	301.671	0	1	1	2	1
220	836.155	1	0	1	3	1
221	192.631	1	2	2	2	1
222	1370.04	1	0	2		0
223	490.623	1	2	0	1	0
224	378.509	0	2	0	2	0
225	1161.24	0	0	1	3	0
226	1751.64	0	0	1	3	0
227	1370.04	1	0	2	2	0
228	1370.04	1	0	1		1
229	812.562	0	1	0	2	0
230	1049.13	1	0	1	4	1
231	614.049	1	1	1	3	0
232	1370.04	1	0	1	2	0
233	614.05	1	1	2	2	0
234	812.562	0	1	2	2	1
235	1049.13	1	1	1	0	1
236	1049.13	1	1	1		0
237	812.562	0	1	1	2	0
238	1751.64	0	0	2	2	0
239	490.623	1	2	1	3	0
240	1751.64	0	0	2	5
241	1370.04	1	0	2	2	0
242	490.623	1	2	0	1	1
243	378.509	0	2	2		0
244	490.623	1	2	1		0
245	1161.24	0	1	2	5	0
246	1370.04	1	0	2	4	0
247	1161.24	0	0	1	4	0
248	378.51	0	2	3	4	0
249	192.631	1	2	1	1	0
250	192.631	1	2	3	5	0
251	167.894	1	2	1	3	1
252	192.631	1	2	2	2	0
253	148.613	0	2	4		0
254	167.894	1	2	0	2	1
255	167.894	1	2	0	1	1
256	167.894	1	2	1		1
257	167.894	1	2	1	2	0
258	192.631	1	2	2	5	1
259	167.894	1	2	0		1
260	429.672	1	2	1	2	0
261	1016.98	0	1	1	2	0
262	537.765	1	1	2	5	0
263	1534.03	0	0	4	5	0
264	429.672	1	2	0	3	1
265	918.795	1	1	1	0	0
266	331.487	0	1	2	2	1
267	537.765	1	1	1	0	1
268	331.487	0	2	0	3	0
269	429.672	1	2	2	2	1
270	429.672	1	2	0	1	1
271	429.672	1	2	2	3	0
272	537.765	1	1	2	2	0
273	711.616	0	1	4	5	0
274	537.765	1	1	3	0	0
275	1223.4	0	0	4	5	0
276	1187.23	1	0	2		0
277	192.631	1	2	0	1	1
278	167.894	1	2	1	5	0
279	167.894	1	2	2	5	1
280	192.631	1	2	0	2	1
281	148.613	0	2	0	2	0
282	167.894	1	2	2	1	0
283	167.894	1	2	2	2	0
284	192.631	1	2	2	2	0
285	192.631	1	2	0	2	1
286	192.631	1	2	1	2	1
287	129.529	0	2	0	2	1
288	129.529	0	2	0	2	1
289	167.894	1	2	0	2	1
290	129.529	0	2	0	4	0
291	148.613	0	2	1	2	1
292	167.894	1	2	1	3	1
293	1397.64	1	0	2	1	0
294	1070.27	1	1	2	4	0
295	1397.64	1	0	2	5	0
296	500.506	1	2	0	1	1
297	1070.26	1	1	0		1
298	1070.26	1	1	2	2	1
299	500.506	1	2	0	1	1
300	828.931	0	1	0	3	1
301	386.135	0	2	2	3	1
302	1070.26	1	1	0	4	1
303	167.894	1	2	1	1	0
304	167.894	1	2	0	1	0
305	167.894	1	2	3	1	0
306	1303.41	0	0	2	4	0
307	365.076	1	2	2	1	0
308	1019.46	1	0	2	0	0
309	1019.46	1	0	2	4	0
310	1019.46	1	0	3	5	1
311	864.091	0	1	3	4	1
312	780.667	1	1	3	1	0
313	604.633	0	1	2	2	0
314	456.92	1	1	1	4	1
315	456.92	1	1	2	1	1
316	1019.46	1	0	4		1
317	1303.41	0	0	3	5	1
318	1019.46	1	0	2	0	0
319	864.091	0	1	1	2	0
320	456.92	1	1	2	4	0
321	365.076	1	2	1	2	1
322	456.92	1	1	2	4	0
323	365.076	1	2	2		0
324	1019.46	1	0	3	4	0
325	365.076	1	2	0	2	1
326	365.076	1	2	2		0
327	456.92	1	1	2	5	0
328	148.613	0	2	0	2	0
329	241.092	1	1	0	1	0
330	192.631	1	2	0	1	0
331	148.613	0	2	0	1	0
332	790.071	1	1	1	2	0
333	790.07	1	0	2	0	0
334	790.071	1	1	0	2	0
335	369.475	1	2	0		0
336	1724.05	0	0	1	2	0
337	604.379	1	1	0	3	0
338	604.379	1	1	2	1	0
339	1187.23	1	0	1	2	0
340	1223.4	0	0	0		0
341	1223.4	0	0	1	3	0
342	1187.23	1	0	1	2	0
343	1223.4	0	0	2	5	0
344	1187.23	1	0	2	2	0
345	1187.23	1	0	2	2	1
346	1187.23	1	0	0	3	1
347	1187.23	1	0	1	2	0
348	1187.23	1	0	3	3	0
349	1187.23	1	0	2	1	1
350	1223.4	0	0	2	5	1
351	1223.4	0	0	2	5	1
352	1187.23	1	0	1		1
353	1223.4	0	0	1	4	1
354	1187.23	1	0	4	5	1
355	1223.4	0	0	2	4	0
356	1187.23	1	0	1	2	1
357	1187.23	1	0	3		0
358	1187.23	1	0	0	4	0
359	1223.4	0	0	2	4	1
360	1187.23	1	0	2		1
361	129.529	0	2	2	1	1
362	192.631	1	2	2	3	0
363	192.631	1	2	1	3	0
364	1020.65	1	1	2		0
365	1332.85	1	0	4	5	0
366	1704.09	0	0	4	1	0
367	368.236	0	2	4		0
368	1332.85	1	0	2	1	0
369	477.305	1	2	0	1	0
370	1020.65	1	1	0	3	0
371	1129.72	0	1	2	4	0
372	1332.85	1	0	1	1	0
373	1332.85	1	0	2	4	0
374	1129.72	0	1	1	1	0
375	1223.4	0	0	2	2	0
376	1223.4	0	0	0	3	0
377	1223.4	0	0	2		0
378	1187.23	1	0	1	2	0
379	1223.4	0	0	0	2	0
380	167.894	1	2	2	4	0
381	148.613	0	2	2	5	1
382	845.886	1	1	1	2	0
383	495.092	1	1	1	0	0
384	305.182	0	2	1	5	0
385	1104.63	1	0	2	1	1
386	395.575	1	2	2	2	1
387	936.279	0	1	3	2	0
388	845.886	1	1	1	1	0
389	1104.63	1	0	2	2	0
390	1412.3	0	0	2	2	0
391	305.182	0	2	4	5	0
392	657.974	0	1	2	2	0
393	849.537	1	1	2	1	0
394	497.229	1	1	2	2	0
395	1109.39	1	0	1	2	1
396	657.975	0	1	2	3	1
397	1109.39	1	0	2	0	0
398	497.228	1	1	2	2	0
399	497.228	1	1	2	1	0
400	397.283	1	2	2	2	1
401	397.283	1	2	1	2	0
402	397.284	1	2	1	3	1
403	497.228	1	1	1		1
404	306.5	0	2	2	2	0
405	397.283	1	1	2	0	0
406	306.5	0	2	3	5	0
407	397.284	1	2	2	0	0
408	397.284	1	2	1	1	1
409	306.5	0	2	1	1	0
410	497.228	1	1	2	0	1
411	940.321	0	1	3		0
412	1109.39	1	0	3		0
413	306.5	0	2	2		0
414	940.321	0	1	1	2	0
415	849.537	1	1	1		1
416	657.975	0	1	2	2	0
417	849.537	1	0	1	2	0
418	192.631	1	2	3	4	0
419	437.112	1	2	4	2	0
420	1560.59	0	0	4	4	0
421	1220.62	1	0	2	0	0
422	934.707	1	1	2	3	1
423	1034.59	0	1	4	5	0
424	1560.59	0	0	4	3	0
425	1560.59	0	0	3	5	0
426	547.078	1	1	3	5	0
427	1560.59	0	0	3	3	0
428	437.112	1	2	4		0
429	1187.23	1	0	1	1	0
430	1223.4	0	0	1	1	0
431	1223.4	0	0	0		0
432	1223.4	0	0	3	4	0
433	1187.23	1	0	2	1	0
434	1187.23	1	0	0		0
435	1223.4	0	0	1		1
436	1187.23	1	0	2	1	0
437	1187.23	1	0	1	1	0
438	1187.23	1	0	3	2	1
439	1187.23	1	0	2	4	0
440	1187.23	1	0	0	1	0
441	1223.4	0	0	2	3	1
442	1187.23	1	0	2	3	0
443	1187.23	1	0	2	2	0
444	1223.4	0	0	2	5	1
445	129.529	0	2	1	1	1
446	2126.77	1	0	1	1	0
447	953.217	1	1	1	4	0
448	761.616	1	2	0	1	0
449	1261.37	0	1	2	1	0
450	192.631	1	2	2	2	0
451	192.631	1	2	2	0	1
452	129.529	0	2	2	1	1
453	192.631	1	2	3		0
454	192.631	1	2	2	1	0
455	148.613	0	2	4	5	0
456	148.613	0	2	1	4	0
457	148.613	0	2	3	5	1
458	129.529	0	2	3	3	0
459	890.373	0	1	3	4	1
460	1050.47	1	0	2	1	0
461	890.374	0	1	1	1	0
462	1050.47	1	0	1	2	0
463	376.18	1	2	0	1	0
464	804.412	1	1	1	1	1
465	1050.47	1	0	1	5	0
466	804.413	1	1	0	1	0
467	470.818	1	1	0	1	1
468	1050.47	1	0	2	1	1
469	1050.47	1	0	1	2	1
470	804.413	1	1	2	2	1
471	623.025	0	1	0	1	1
472	290.219	0	2	1	2	0
473	470.817	1	1	0	1	0
474	890.374	0	1	1	4	0
475	804.413	1	1	1	2	0
476	470.817	1	1	1	2	1
477	623.025	0	1	3	1	1
478	1343.05	0	0	1	2	0
479	1050.47	1	0	0		0
480	522.45	0	0	4	5	0
481	507.003	1	0	3	4	1
482	507.003	1	0	2	4	0
483	507.003	1	0	4	4	1
484	507.003	1	0	3	3	0
485	522.45	0	0	2		0
486	167.894	1	2	4	5	0
487	129.529	0	2	3	5	0
488	789.841	0	1	2	2	0
489	1331.73	1	0	4	5	0
490	1331.73	1	0	2	5	0
491	476.904	1	2	2	1	0
492	476.904	1	2	3	5	0
493	598.603	1	0	4	5	0
494	598.603	1	0	3	5	1
495	167.894	1	2	0	2	0
496	129.529	0	2	1	2	1
497	167.894	1	2	2	3	0
498	129.529	0	2	1	1	1
499	129.529	0	2	0	2	0
500	167.894	1	2	1	1	1
501	167.894	1	2	1	3	1
502	776.886	0	1	1	4	0
503	1003.07	1	0	2	1	0
504	469.081	1	2	2	3	0
505	587.089	1	1	3	1	0
506	587.089	1	1	0	4	0
507	469.081	1	2	0	1	1
508	469.081	1	2	0	2	1
509	587.089	1	1	1	4	0
510	167.894	1	2	0	1	0
511	192.631	1	2	2		0
512	167.894	1	2	0	1	1
513	167.894	1	2	2	2	1
514	302.253	0	2	2	3	1
515	648.858	0	1	2	5	0
516	490.339	1	1	2	0	0
517	837.765	1	1	1		0
518	490.339	1	1	1		1
519	837.765	1	1	2	2	1
520	648.858	0	1	1	2	0
521	490.339	1	1	3	2	0
522	1094.02	1	0	2	1	0
523	490.339	1	1	1	1	0
524	648.858	0	1	2	3	0
525	490.339	1	1	2	4	0
526	1398.74	0	0	2	1	0
527	391.778	1	2	1	3	1
528	837.766	1	1	2	5	0
529	648.858	0	1	4		0
530	1094.02	1	0	3	3	0
531	391.779	1	2	2	5	0
532	863.446	1	0	4	5	0
533	889.751	0	0	2	5	0
534	863.446	1	0	3	2	0
535	167.894	1	2	2		0
536	280.504	0	2	1		0
537	280.504	0	2	1	2	1
538	602.169	0	1	1	5
539	777.484	1	1	0	3	1
540	280.504	0	1	1	2	1
541	777.484	1	1	0	1	0
542	455.057	1	1	1	1	0
543	363.587	1	2	0	1	0
544	363.588	1	2	1	2
545	280.504	0	2	2		0
546	455.057	1	1	3	1	0
547	777.484	1	1	2	3	0
548	1015.3	1	0	2	2	0
549	1298.09	0	0	2	5	0
550	280.504	0	2	2		0
551	1187.23	1	0	2	1	1
552	1187.23	1	0	2	4	0
553	1187.23	1	0	4	5	0
554	1187.23	1	0	2	1	0
555	1187.23	1	0	1	1	0
556	1187.23	1	0	2		0
557	1223.4	0	0	3	4	1
558	1187.23	1	0	2	2	1
559	1187.23	1	0	2		1
560	1223.4	0	0	2	4	0
561	1223.4	0	0	1	4	0
562	1223.4	0	0	1	5	1
563	167.894	1	2	0	2	0
564	167.894	1	2	0	1	0
565	718.046	0	1	1	1	0
566	718.046	0	1	2		0
567	1026.17	0	1	2	3	0
568	542.624	1	1	0		1
569	542.624	1	1	1	1	0
570	1026.17	0	1	2	2	0
571	1026.17	0	1	2	4	0
572	927.097	1	1	3	0	1
573	1210.68	1	0	2	1	0
574	1210.68	1	1	0	2	0
575	542.624	1	1	1	2	1
576	542.624	1	1	0	1	0
577	1223.4	0	0	1	3	0
578	1223.4	0	0	1	5	0
579	1187.23	1	0	0		0
580	1223.4	0	0	1	2	1
581	1223.4	0	0	1	2	1
582	1187.23	1	0	0	2	0
583	1187.23	1	0	2	1	0
584	192.631	1	2	1	4	0
585	129.529	0	2	2	4	0
586	1029.44	1	1	2	2	0
587	1029.44	1	1	2	5	0
588	1029.44	1	1	2	2	0
589	371.407	0	2	2	2	0
590	1029.44	1	1	1	2	0
591	481.416	1	2	1	1	1
592	1029.44	1	1	2	5	0
593	167.894	1	2	1	2	1
594	148.613	0	2	1	2	0
595	192.631	1	2	2	2	0
596	192.631	1	2	0	2	1
597	129.529	0	2	0	2	1
598	583.866	1	1	2	2	1
599	1665.53	0	0	1	2	0
600	1302.7	1	0	1	1	0
601	1665.53	0	0	1	2	0
602	1302.7	1	0	2	2	0
603	1302.7	1	0	2	2	0
604	1665.53	0	0	2	4	1
605	466.506	1	2	1	1	0
606	583.866	1	1	0	2	1
607	1302.7	1	0	0	2	1
608	997.56	1	1	1	4	1
609	772.62	0	1	0	2	1
610	359.904	0	2	0	1	1
611	583.866	1	1	2		1
612	583.866	1	1	1	1	0
613	997.56	1	0	1	1	0
614	583.866	1	1	1	1	1
615	583.866	1	1	1	1	1
616	487.902	1	0	3	4	0
617	487.902	1	0	1	2	1
618	487.902	1	0	2	1	1
619	487.902	1	0	1		0
620	487.902	1	0	1	2	1
621	487.902	1	0	0		0
622	487.902	1	0	0	1	1
623	487.902	1	0	1		1
624	502.767	0	0	0		1
625	502.767	0	0	1	4	0
626	502.767	0	0	2	4	0
627	502.767	0	0	0	1	0
628	148.613	0	2	0	3	1
629	384.118	1	2	1	1	1
630	384.118	1	2	1	2	1
631	1371.39	0	0	1	4	0
632	909.16	0	0	1	2	1
633	1072.63	1	0	2	2	1
634	821.385	1	0	0	1	0
635	821.384	1	1	0	1	1
636	863.446	1	0	1		1
637	889.751	0	0	2	2	0
638	889.751	0	0	0		1
639	863.446	1	0	1		1
640	863.446	1	0	1	2	1
641	889.751	0	0	2		0
642	889.751	0	0	0		1
643	863.446	1	0	2		1
644	889.751	0	0	0	2	0
645	863.446	1	0	0		0
646	863.446	1	0	0	2	1
647	889.751	0	0	0	2	1
648	889.751	0	0	0	1	0
649	863.446	1	0	0		1
650	889.751	0	0	1	2	1
651	889.751	0	0	3		1
652	863.446	1	0	1		0
653	889.751	0	0	1	2	1
654	863.446	1	0	0		1
655	889.751	0	0	0	2	1
656	889.751	0	0	0	1	0
657	192.631	1	2	2	1	0
658	192.631	1	2	2	2	0
659	192.631	1	2	2	1	0
660	129.529	0	2	2	1	0
661	192.631	1	2	1	2	1
662	192.631	1	2	2	2	1
663	167.894	1	2	1	2	1
664	167.894	1	2	1	1	1
665	192.631	1	2	0	5	1
666	167.894	1	2	0	1	1
667	167.894	1	2	1	1	0
668	129.529	0	2	2	5	1
669	129.529	0	2	0	2	1
670	129.529	0	2	1	2	0
671	148.613	0	2	1	4	0
672	148.613	0	2	2	1	0
673	148.613	0	2	0	4	0
674	829.403	1	1	0	2	0
675	918.034	0	0	2	4	1
676	387.868	1	2	0	1	1
677	387.867	1	2	1	3	1
678	387.867	1	2	0	1	0
679	299.235	0	1	1		1
680	299.235	0	1	1	2	0
681	1083.1	1	0	1	2	0
682	485.444	1	1	0		0
683	1083.1	1	0	1	2	0
684	148.613	0	2	1	5	0
685	1223.4	0	0	2	3	0
686	1223.4	0	0	3	5	0
687	1223.4	0	0	2	4	0
688	1223.4	0	0	2	1	0
689	1223.4	0	0	0	2	1
690	1223.4	0	0	0	1	0
691	192.631	1	2	1	2	0
692	167.894	1	2	3	2	0
693	214.087	1	2	2	2	1
694	764.34	0	0	2	3	0
695	267.945	1	1	0	1	1
696	267.945	1	1	2	1	1
697	354.568	0	1	1	1	0
698	597.827	1	0	0	2	0
699	506.717	0	1	2	2	1
700	214.087	1	2	1	1	0
701	457.796	1	1	1	2	1
702	165.165	0	2	1	1
703	457.796	1	1	1	2	1
704	506.717	0	0	2	1	0
705	1223.4	0	0	1	3	0
706	1187.23	1	0	1		0
707	1223.4	0	0	2	5	0
708	1223.4	0	0	2	4	1
709	1187.23	1	0	1		1
710	1187.23	1	0	2	2	1
711	1187.23	1	0	0		1
712	1223.4	0	0	2	5	1
713	1187.23	1	0	0	1	1
714	192.631	1	2	0	1	1
715	555.926	1	1	1	1	1
716	342.68	0	2	2	2	0
717	1051.32	0	1	0	2	1
718	1240.36	1	0	0	1	0
719	735.648	0	1	0	2	0
720	949.823	1	1	1	1	1
721	1051.32	0	1	2	4	0
722	735.648	0	1	0	1	0
723	735.648	0	1	1	2	0
724	555.926	1	1	0	1	0
725	342.681	0	2	2	4	0
726	342.681	0	1	2	1	0
727	949.824	1	0	0	1	1
728	1223.4	0	0	4	2	0
729	1187.23	1	0	3	5	0
730	1223.4	0	0			0
731	1187.23	1	0	4	5	0
732	1223.4	0	0	4	5	0
733	1223.4	0	0		5	0
734	1187.23	1	0	3	5	0
735	1187.23	1	0	4	5	0
736	1187.23	1	0	0	2	1
737	1187.23	1	0	3		0
738	1223.4	0	0	4	4	0
739	1223.4	0	0	2	4	0
740	1187.23	1	0	2	1	0
741	192.631	1	2	2	0	1
742	148.613	0	2	1	1	0
743	148.613	0	2	1	1	1
744	875.064	0	1	2	3	0
745	1032.41	1	0	2	0	0
746	1032.41	1	0	1	1	1
747	462.723	1	1	1	1	1
748	612.313	0	1	1	3	0
749	462.723	1	1	1	2	0
750	369.712	1	2	1	3	0
751	192.631	1	2	0	2	1
752	148.613	0	2	1	4	0
753	129.529	0	2	3	5	1
754	971.977	1	1	0	2	0
755	350.674	0	2	1	2	0
756	454.543	1	2	0	0	0
757	1622.82	0	0	1	5	1
758	454.543	1	2	2		0
759	1622.82	0	0	2	3	0
760	1269.29	1	0	0	1	1
761	971.977	1	1	2	1	0
762	1269.29	1	0	2	1	0
763	971.977	1	1	1	2	0
764	1075.85	0	1	3	1	1
765	752.806	0	1	2	3	0
766	752.807	0	1	2	3	0
767	350.674	0	2	2	3	1
768	568.892	1	1	1	2	1
769	568.892	1	1	1	1	1
770	1622.82	0	0	1	2	1
771	1075.85	0	1	0	2	1
772	971.977	1	1	2	2	1
773	148.613	0	2	1	2	1
774	192.631	1	2	0	1	1
775	148.613	0	2	0		0
776	1811.04	0	0	2	2	1
777	634.873	1	1	0	1	0
778	507.261	1	2	0	1	1
779	1084.71	1	1	1	3	1
780	1200.62	0	1	1	1	1
781	391.345	0	2	1	2	0
782	634.874	1	1	2	1	1
783	391.346	0	2	0	2	1
784	634.873	1	1	2	1	1
785	1063.2	1	0	0	2	1
786	1063.2	1	0	1	2	0
787	1063.2	1	0	2		1
788	1063.2	1	0	0	2	0
789	1063.2	1	0	1	2	1
790	1063.2	1	0	2	2	1
791	1095.59	0	0	2	2	0
792	1095.59	0	0	2	5	0
793	192.631	1	2	0	1	0
794	388.592	1	2	1	2	0
795	486.352	1	1	0	4	1
796	830.952	1	0	0	4	1
797	919.751	0	1	2	4	1
798	1085.13	1	0	0	1	1
799	1085.13	1	0	1	2	0
800	486.352	1	1	3	4	0
801	1085.13	1	0	2	1	1
802	388.592	1	2	2	1	1
803	1223.4	0	0	2		0
804	1223.4	0	0	4		0
805	1187.23	1	0	3		1
806	1223.4	0	0	4	5	0
807	1223.4	0	0	3		0
808	1187.23	1	0	4		0
809	1223.4	0	0	3	2	0
810	1223.4	0	0	3	4	0
811	1187.23	1	0	2	2	0
812	1187.23	1	0		4	1
813	1223.4	0	0	2	3	0
814	1187.23	1	0	1	2	0
815	1187.23	1	0	0	2
816	1223.4	0	0	2	3	0
817	129.529	0	2	2	4	1
818	167.894	1	2	2	1	1
819	416.43	1	2	2	4	1
820	985.639	0	0	3	5	0
821	416.43	1	2	1	1	1
822	890.48	1	1	3	2	0
823	985.638	0	1	3	5	0
824	689.685	0	1	2	2	1
825	890.48	1	1	2	0	0
826	416.43	1	2	1	2	0
827	416.43	1	2	2	0	1
828	321.271	0	2	4	5	0
829	521.193	1	1	1	3	0
830	689.685	0	1	2	3	0
831	521.192	1	1	2	4	0
832	321.271	0	2	1	2	1
833	167.894	1	2	0	2	1
834	129.529	0	2	2	1	0
835	920.334	0	1	0	0	0
836	1315.26	0	1	1	2	0
837	1551.75	1	0	1	2	0
838	1223.4	0	0	2	2	0
839	1187.23	1	0	1		0
840	1223.4	0	0	1	4	1
841	1223.4	0	0	0	4	0
842	1223.4	0	0	2	5	1
843	1187.23	1	0	0		1
844	1187.23	1	0	2		0
845	1223.4	0	0	1	4	0
846	1187.23	1	0	3	4	0
847	1223.4	0	0	2	3	0
848	1187.23	1	0	2	1	0
849	192.631	1	2	2	1	1
850	167.894	1	2	1	1	1
851	192.631	1	2	2	2	0
852	192.631	1	2	2	5	0
853	167.894	1	2	0	2	0
854	311.894	0	1	3	4	1
855	864.49	1	1	2	1	0
856	505.981	1	1	0	3	0
857	1128.92	1	0	1	3	0
858	1443.36	0	0	3	5	0
859	404.276	1	2	0	2	0
860	404.277	1	1	2	1	0
861	505.981	1	1	2	2	0
862	1128.92	1	0	2	5	0
863	311.894	0	2	0	2	1
864	404.277	1	1	2	2	0
865	864.49	1	1	2	2	1
866	505.981	1	1	2	5	1
867	311.894	0	2	2	1	0
868	404.276	1	2	1	1	1
869	1443.36	0	0	2		0
870	956.872	0	1	2	5	0
871	505.981	1	1	2	3	0
872	404.276	1	2	1	2	0
873	192.631	1	2	1	0	0
874	192.631	1	2	3	1	0
875	192.631	1	2	3		0
876	129.529	0	2	2	2	0
877	1101.16	0	1	2	2	0
878	582.277	1	1	1	1	0
879	770.518	0	1	3	4	0
880	994.846	1	0	3	2	0
881	994.846	1	0	4		0
882	582.277	1	1	2	3	0
883	465.237	1	2	2	4	0
884	465.236	1	2	2		0
885	1101.16	0	1	2	4	0
886	994.846	1	1	2	1	0
887	465.236	1	2	3	3	1
888	1299.15	1	0	2	2	0
889	582.277	1	1	2	1	0
890	465.237	1	2	3	5	0
891	582.277	1	1	1	2	0
892	1223.4	0	0	2	2	0
893	1187.23	1	0	4	1	0
894	1187.23	1	0	1	2	0
895	1223.4	0	0	2	4	0
896	1187.23	1	0	3	4	0
897	1223.4	0	0	2	2	0
898	1187.23	1	0	1	4	0
899	129.529	0	2	0	2	1
900	129.529	0	2	0	1	0
901	192.631	1	2	1	2	0
902	846.274	0	1	1	2	1
903	998.44	1	0	3	0	0
904	846.274	0	0	4	4	0
905	998.44	1	0	1	5	0
906	846.274	0	1	2	4	1
907	592.167	0	1	2	1	1
908	447.499	1	1	1	1	1
909	764.571	1	1	2	3	1
910	764.571	1	1	2	1	0
911	275.845	0	2	1	2	0
912	592.167	0	1	0	2	1
913	357.549	1	2	0	2	0
914	447.499	1	1	0	1	0
915	764.571	1	1	3	2	0
916	1276.53	0	0	3	5	0
917	447.499	1	1	1	2	0
918	447.499	1	1	0	3	0
919	275.845	0	2	0	2	0
920	846.275	0	1	2	3	0
921	275.845	0	2	0	4	0
922	167.894	1	2	1	1	0
923	1417.3	1	0	2	1	0
924	1085.32	1	1	2	0	0
925	635.232	1	1	0	2	0
926	823.504	1	0	2		1
927	823.504	1	0	2	3	0
928	848.592	0	0	2	5	0
929	823.504	1	0	2		0
930	848.592	0	0	2	4	0
931	823.504	1	0	2	3	0
932	823.504	1	0	1	1	0
933	823.504	1	0	0	2	1
934	823.504	1	0	2	2	0
935	848.592	0	0	2	1	1
936	848.592	0	0	2	2
937	823.504	1	0	2	1	1
938	464.579	1	2	0	1	1
939	1297.31	1	0	2	1	1
940	1297.31	1	0	4	3	0
941	148.613	0	2	2	3	0
942	129.529	0	2	1	1	0
943	287.393	0	2	0	2	0
944	466.233	1	1	2	5	0
945	287.393	0	2	2	2	0
946	1040.24	1	0	1	2	0
947	796.578	1	1	2	4	1
948	287.393	0	2	1	2	0
949	372.518	1	2	1	1	0
950	1040.24	1	0	1	0	1
951	1329.97	0	0	3	3	1
952	287.393	0	1	2	3	0
953	466.233	1	1	3	3	1
954	796.579	1	1	3		0
955	1040.24	1	0	2	2	1
956	1329.97	0	0	2		0
957	1040.24	1	0	2	1	0
958	148.613	0	2	0	2	0
959	129.529	0	2	0	2	0
960	148.613	0	2	2	2	0
961	1628.37	0	0	1	2	0
962	1273.63	1	0	2	2	1
963	1079.53	0	1	1	5	0
964	975.302	1	1	2	1	0
965	1628.37	0	0	0		1
966	1628.37	0	0	2	5	1
967	1628.37	0	0	1	4	0
968	755.381	0	1	1	3	0
969	570.839	1	1	2		0
970	755.381	0	1	0	2	0
971	1628.37	0	0	2	3	0
972	456.097	1	2	1	0	0
973	1273.63	1	0	4	2	0
974	1079.53	0	1	3	4	0
975	1223.4	0	0	2		0
976	1187.23	1	0	2	2	0
977	1187.23	1	0	1	2	0
978	1223.4	0	0	3	5	1
979	1223.4	0	0	2	4	0
980	1187.23	1	0	2		0
981	1223.4	0	0	1	5	0
982	1223.4	0	0	1	5	0
983	1187.23	1	0	0		1
984	1223.4	0	0	3	5	0
985	1223.4	0	0	3	3	0
986	1187.23	1	0	4	4	0
987	1187.23	1	0	2	3	0
988	1223.4	0	0	1	3	0
989	1187.23	1	0	2		0
990	1223.4	0	0	2	4	0
991	1223.4	0	0	3	4	0
992	601.035	1	1	2	3	0
993	1341	1	0	2	4	0
994	1026.89	1	1	1	1	0
995	1136.63	0	1	2	5	0
996	1136.63	0	0	3	5	1
997	601.035	1	1	2	1	0
998	129.529	0	2	2	5
999	822.364	1	1	2	4	0
1000	384.575	1	2	1	4
1001	822.364	1	1	2	1	1
1002	481.325	1	1	3	5
1003	384.576	1	2	2	1
1004	384.575	1	2	3	4
1005	1187.23	1	0	2		0
1006	1223.4	0	0	2	5	0
1007	1187.23	1	0	2		0
1008	1187.23	1	0	2	1	1
1009	1187.23	1	0	2	4	1
1010	1187.23	1	0	2	3	0
1011	1187.23	1	0	3	4	0
1012	1187.23	1	0	2	3	0
1013	1223.4	0	0	4	5	0
1014	1187.23	1	0	1	2	1
1015	1187.23	1	0	2	2	1
1016	1187.23	1	0	1		0
1017	1187.23	1	0	3	1	1
1018	1187.23	1	0	1	3	1
1019	1187.23	1	0	1	2	0
1020	1187.23	1	0	0	2	0
1021	1187.23	1	0	2	1	0
1022	1187.23	1	0	1	1	0
1023	129.529	0	2	0	2	1
1024	167.894	1	2	0	2	1
1025	332.898	1	1	1	1	1
1026	787.929	0	1	2	4	0
1027	256.827	0	2	1	3	0
1028	551.341	0	1	1	2	0
1029	711.857	1	1	0	0	0
1030	787.929	0	1	3		0
1031	551.341	0	1	1	1	0
1032	551.341	0	1	3	2	0
1033	416.646	1	1	3	1	0
1034	551.341	0	1	2		0
1035	711.857	1	1	2	0	0
1036	332.898	1	2	1	3	0
1037	416.646	1	1	1	1	0
1038	711.857	1	0	3	2	0
1039	332.898	1	2	0	2	1
1040	416.646	1	1	2	1	1
1041	787.928	0	1	2	1	1
1042	1188.52	0	0	1	3	0
1043	256.827	0	2	2	3	0
1044	416.646	1	1	2	4	1
1045	787.928	0	1	1		1
1046	711.857	1	0	1	0	0
1047	1188.52	0	0	2	3	0
1048	416.646	1	1	2	1	1
1049	1223.4	0	0	3	5	0
1050	1187.23	1	0	3		1
1051	1223.4	0	0	2	1	1
1052	1187.23	1	0	2		0
1053	1187.23	1	0	2	1	0
1054	1187.23	1	0	1	3	0
1055	1187.23	1	0	3		0
1056	1187.23	1	0	0	2	0
1057	192.631	1	2	1	1	0
1058	536.05	0	2	0		0
1059	1150.76	0	1	1	2	0
1060	1940.27	1	0	1	2	0
1061	869.626	1	1	0	1	1
1062	167.894	1	2	1	2	0
1063	192.631	1	2	0	1	0
1064	710.549	1	1	2	2	0
1065	437.993	0	2	1	2	0
1066	1214	1	1	1	1	1
1067	710.549	1	1	1	2	1
1068	1187.23	1	0	0	1	1
1069	1187.23	1	0	0	2	1
1070	1223.4	0	0	0	1	1
1071	1223.4	0	0	1	1	1
1072	1187.23	1	0	1	2	1
1073	192.631	1	2	3	3	1
1074	129.529	0	2	1	2	1
1075	129.529	0	2	1	2	0
1076	192.631	1	2	3		0
1077	129.529	0	2	4	5	0
1078	693.84	0	1	4	5	0
1079	895.846	1	0	3	0	0
1080	323.207	0	2	4	5	0
1081	1169.87	1	0	4	5	0
1082	418.94	1	2	3	5	0
1083	1169.87	1	0	2	1	0
1084	418.939	1	2	1	2	0
1085	524.332	1	1	3		0
1086	524.333	1	1	4	4	1
1087	524.333	1	1	2	4	0
1088	693.84	0	1	4	5	0
1089	1169.87	1	0	4	5	0
1090	991.578	0	0	4		0
1091	418.94	1	2	1	1	1
1092	524.333	1	1	3	5	0
1093	323.207	0	2	3	5	0
1094	895.844	1	1	3	3	0
1095	991.578	0	0	4	4
1096	129.529	0	2	3	1	0
1097	364.828	1	2	2	2	1
1098	780.136	1	1	4	5	0
1099	863.503	0	1	4	5	0
1100	780.135	1	1	3	0	0
1101	604.223	0	1	1	1	0
1102	780.135	1	1	2	0	0
1103	456.609	1	1	2	2	0
1104	281.461	0	2	3	2	0
1105	364.828	1	2	1	1	1
1106	456.608	1	1	2	5	0
1107	604.223	0	1	4	5	0
1108	780.135	1	1	3	4	0
1109	780.135	1	1	3	5	0
1110	863.504	0	1	4	5	0
1111	456.608	1	1	4	5	0
1112	1302.52	0	0	3	3	0
1113	604.223	0	1	4		0
1114	1018.77	1	0	3	3	0
1115	364.829	1	2	1	2	1
1116	604.223	0	1	4	5	0
1117	456.608	1	1	4	1	0
1118	1617.17	0	0	1	2	1
1119	1264.87	1	0	0	1	1
1120	452.959	1	1	1	1	0
1121	750.184	0	1	2	3	1
1122	968.592	1	1	0	0	1
1123	968.591	1	1	2	5	0
1124	968.591	1	1	1	3	0
1125	750.183	0	1	1	4	0
1126	566.91	1	1	0	0	0
1127	1187.23	1	0	3	4	0
1128	1223.4	0	0	2	2	0
1129	1187.23	1	0	2	1	1
1130	1223.4	0	0	3	4	0
1131	1187.23	1	0	3	4	0
1132	1223.4	0	0	4		0
1133	1223.4	0	0	2		0
1134	1223.4	0	0		5	1
1135	1187.23	1	0	3	3	0
1136	1223.4	0	0	2	4
1137	192.631	1	2	1	2	1
1138	192.631	1	2	0	3	0
1139	1345.74	0	1	1	2	1
1140	2029.94	0	0	0		1
1141	1215.82	1	1	2	0	0
1142	711.611	1	1	0		1
1143	1587.72	1	0	1		0
1144	823.752	1	1	2	2	1
1145	911.78	0	1	2	4	1
1146	911.779	0	1	0	2	0
1147	911.78	0	1	2	5	0
1148	823.751	1	1	2	4	0
1149	911.78	0	0	1	4	1
1150	482.137	1	1	0	2	0
1151	482.137	1	1	0	2	1
1152	1375.34	0	0	2	2	0
1153	1375.34	0	0	1	5	0
1154	1223.4	0	0	0	3	1
1155	1187.23	1	0	2	2	1
1156	1187.23	1	0	2		0
1157	1187.23	1	0	2	2	0
1158	167.894	1	2	1	1	0
1159	129.529	0	2	1	1
1160	192.631	1	2	2	1	1
1161	148.613	0	2	2	2	0
1162	192.631	1	2	2	2	0
1163	192.631	1	2	2	2	0
1164	572.069	0	1	1	1	0
1165	738.623	1	1	2	1	0
1166	432.311	1	1	2	1	0
1167	432.311	1	1	2	2	0
1168	817.554	0	0	2	1	0
1169	738.622	1	1	2	3	0
1170	345.414	1	2	3	4	0
1171	738.623	1	1	2	1	0
1172	345.414	1	2	1	1	0
1173	266.483	0	2	1	3	0
1174	572.069	0	1	2	4	0
1175	432.311	1	1	2	2	0
1176	964.553	1	0	2	5	0
1177	817.553	0	1	3	4
1178	148.613	0	2	1		0
1179	192.631	1	2	2	3	1
1180	129.529	0	2	1	5	0
1181	129.529	0	2	2	4	1
1182	192.631	1	2	2	3	0
1183	167.894	1	2	1	4	0
1184	148.613	0	2	0	2	0
1185	534.792	1	2	1	2	1
1186	669.332	1	1	1	3	1
1187	412.587	0	2	2	2	0
1188	1143.58	1	1	1	0	0
1189	669.332	1	1	0	1	0
1190	1265.79	0	1	2	1	1
1191	1143.58	1	0	2	1	1
1192	412.586	0	2	1	1	0
1193	1143.58	1	1	2	4	0
1194	534.793	1	1	2	1	1
1195	569.919	1	1	0	2	0
1196	754.165	0	1	1	1	0
1197	569.919	1	1	1	3	0
1198	569.919	1	1	0	1	0
1199	1625.75	0	0	2	2	0
1200	129.529	0	2	2	3	0
1201	129.529	0	2	1	5	0
1202	1400.92	0	0	0	2	0
1203	839.072	1	1	1	1	0
1204	491.104	1	1	2	3	0
1205	649.869	0	1	2	3	0
1206	1095.73	1	0	1	4	0
1207	392.389	1	2	2	4	0
1208	392.389	1	2	2	1	1
1209	928.737	0	1	3	5	0
1210	928.737	0	1	1	5	1
1211	1400.92	0	0	1	4	1
1212	481.306	1	0	1	2	0
1213	481.306	1	0	0	1	0
1214	481.306	1	0	1	3	0
1215	495.97	0	0	0		0
1216	192.631	1	2	1	4	1
1217	129.529	0	2	2	2	1
1218	356.371	0	2	2	3	0
1219	578.134	1	1	2	5	0
1220	556.666	1	1	3	5	0
1221	736.626	0	1	3	4	0
1222	951.088	1	1	1	2	0
1223	736.627	0	1	3	4	0
1224	444.774	1	2	2	3	0
1225	444.773	1	2	3	1	1
1226	1242.01	1	0	3	4	0
1227	736.626	0	1	2	4	0
1228	1052.72	0	1	4	5	0
1229	951.088	1	1	4	4	0
1230	556.667	1	1	3		0
1231	951.088	1	1	2	2	0
1232	951.088	1	1	3	4	0
1233	556.666	1	1	2	5	0
1234	444.773	1	2	2	5	1
1235	444.774	1	2	1	1	1
1236	665.739	1	0	4	4	0
1237	665.739	1	0	4	5	0
1238	686.021	0	0	4	4	0
1239	350.233	0	2	3	5	0
1240	568.176	1	1	2	4	0
1241	751.858	0	1	2	4	0
1242	970.754	1	1	2	1	0
1243	453.97	1	2	1	4	1
1244	751.858	0	1	4	5	0
1245	568.177	1	1	2	4	0
1246	453.97	1	2	2	4	0
1247	350.233	0	1	2	5	0
1248	192.631	1	2	1	2	0
1249	192.631	1	2	2	3	0
1250	129.529	0	2	1	2	0
1251	167.894	1	2	2	1	1
1252	192.631	1	2	2	3	0
1253	129.529	0	2	1	4	1
1254	167.894	1	2	0	5	0
1255	129.529	0	2	0	3	0
1256	661.797	0	1	1	2	0
1257	945.786	0	1	1	2	0
1258	854.474	1	1	0	1	0
1259	1115.84	1	0	2	1	0
1260	1115.84	1	0	2		0
1261	854.473	1	1	1	2	0
1262	854.474	1	1	1	2	0
1263	500.118	1	1	2	1	0
1264	945.784	0	0	3	4	0
1265	945.786	0	1	2	2	1
1266	308.28	0	2	3	5	0
1267	500.118	1	1	3	4	0
1268	500.118	1	1	2	4	0
1269	399.592	1	2	1	2	1
1270	308.28	0	2	2	5	0
1271	854.474	1	1	2	3	0
1272	308.28	0	2	2	2	1
1273	399.592	1	2	1	1	1
1274	399.592	1	1	0	1	1
1275	1426.63	0	0	2	3	0
1276	1115.84	1	0	1	1	0
1277	399.592	1	2	2	1	0
1278	854.474	1	1	1	2	0
1279	500.119	1	1	2	2	0
1280	723.183	1	0	2	1	0
1281	723.183	1	0	0	2	1
1282	723.183	1	0	2	2	0
1283	745.216	0	0	4	5	0
1284	723.183	1	0	3	4	1
1285	723.183	1	0	0		0
1286	745.216	0	0	2	1	0
1287	723.183	1	0	1		0
1288	745.216	0	0	3	5	1
1289	745.216	0	0	1	4	0
1290	723.183	1	0	0	3	0
1291	723.183	1	0	2	3	0
1292	745.216	0	0	2		0
1293	723.183	1	0	1	1	0
1294	723.183	1	0	2		0
1295	554.266	1	1	1	1	0
1296	946.987	1	0	2	2	0
1297	341.658	0	2	2	3	0
1298	1581.1	0	0	2	4	0
1299	1236.65	1	0	2	3	0
1300	341.658	0	2	0	3	1
1301	442.856	1	2	1	4	1
1302	554.266	1	1	1		0
1303	1581.1	0	0	3	5	0
1304	1236.65	1	0	3	1	1
1305	442.856	1	2	2	3	0
1306	946.987	1	1	0	2	0
1307	442.856	1	1	0	4	0
1308	554.266	1	1	2	4	0
1309	341.658	0	2	0	2	1
1310	148.613	0	2	0	2	0
1311	148.613	0	2	1	2	0
1312	167.894	1	2	0	1	0
1313	129.529	0	2	0	2	0
1314	324.156	0	2	0	3	0
1315	420.17	1	2	0	1	0
1316	994.49	0	0	1	4	0
1317	1173.31	1	0	2	0	0
1318	420.17	1	2	1	2	0
1319	420.17	1	2	0	0	0
1320	898.477	1	1	1	1	0
1321	525.873	1	1	0	1	1
1322	525.873	1	1	1	1	0
1323	695.879	0	1	1	2	0
1324	525.873	1	1	0	1	0
1325	420.17	1	2	1	1	0
1326	898.477	1	1	1	2	0
1327	525.873	1	1	2	1	0
1328	1500.1	0	0	1	4	0
1329	1173.31	1	0	1	2	1
1330	420.17	1	2	2	1	1
1331	994.49	0	1	2	2	0
1332	898.477	1	1	2	2	1
1333	1500.1	0	0	2	4	0
1334	1173.31	1	0	2	3	0
1335	420.17	1	2	0	1	1
1336	525.873	1	1	2	1	0
1337	420.17	1	1	0	2	1
1338	525.873	1	1	2	1	1
1339	1500.1	0	0	2	2	0
1340	1173.31	1	0	1	1	0
1341	167.894	1	2	0	1	0
1342	129.529	0	2	0	1	1
1343	192.631	1	2	0	1	0
1344	687.74	0	2	0	2	0
1345	376.755	1	1	1	4	0
1346	232.237	0	2	0	3	0
1347	376.755	1	1	2	0	1
1348	1074.73	0	0	3	2	0
1349	840.598	1	0	3	4	0
1350	840.598	1	1	3	2	0
1351	301.024	1	2	0	1	1
1352	301.024	1	2	1	2	0
1353	301.024	1	2	0	2	0
1354	643.701	1	1	2	3	0
1355	840.598	1	0	1	5	0
1356	301.025	1	2	0	1	0
1357	712.489	0	0	1	2	1
1358	840.598	1	0	1	2	0
1359	376.755	1	1	0	3	0
1360	1074.73	0	0	1	1	1
1361	192.631	1	2	2	1	0
1362	192.631	1	2	1	5	0
1363	148.613	0	2	2	4	0
1364	192.631	1	2	2	3	0
1365	129.529	0	2	0	2	0
1366	148.613	0	2	0	5	0
1367	192.631	1	2	0	4	0
1368	192.631	1	2	2	3	0
1369	148.613	0	2	1	4	0
1370	167.894	1	2	2	2	0
1371	148.613	0	2	2	4	0
1372	167.894	1	2	0	0	0
1373	192.631	1	2	2	0	0
1374	129.529	0	2	1	4	0
1375	167.894	1	2	1	1	0
1376	148.613	0	2	1	2	0
1377	129.529	0	2	1	2	0
1378	148.613	0	2	1	4	0
1379	167.894	1	2	1	2	0
1380	129.529	0	2	2	4	0
1381	148.613	0	2	1	2	0
1382	148.613	0	2	2	3	0
1383	148.613	0	2	0	3	0
1384	285.546	0	1	2	4	0
1385	1033.55	1	0	3	5	0
1386	1321.42	0	0	2	5	0
1387	370.123	1	2	0	3	0
1388	463.236	1	1	2	2	0
1389	612.992	0	1	1	5	1
1390	1321.42	0	0	2	5	0
1391	192.631	1	2	1	3	1
1392	129.529	0	2	0	3	0
1393	827.851	1	1	1	1	0
1394	298.675	0	2	3	1	0
1395	387.143	1	2	2	1	1
1396	916.318	0	1	3	5	0
1397	484.536	1	2	3	4	1
1398	1382.19	0	0	2	5	0
1399	484.537	1	1	2	3	0
1400	827.851	1	1	2	5	0
1401	1081.08	1	0	2	5	0
1402	641.179	0	1	0	4	0
1403	827.851	1	1	2	4	0
1404	916.318	0	1	2	4	0
1405	1081.08	1	0	3	2	0
1406	1187.23	1	0	2	3	1
1407	1223.4	0	0	0	5	1
1408	1187.23	1	0	1	2	0
1409	1187.23	1	0	2	2	1
1410	1223.4	0	0	1		1
1411	1223.4	0	0	3		1
1412	1187.23	1	0	1	2	0
1413	1223.4	0	0	2	4	0

## Sheet: 2010
number	weight factor	sex	age group	Years of study	Income	difficulty acess
1	263.809	0	2	0	1	1
2	1034.81	1	1	2	2	0
3	1003.42	1	1	2	1	0
4	743.778	1	2	2	2	0
5	743.778	1	2	1	2	1
6	743.779	1	2	0	1	0
7	1034.81	1	1	0	1	0
8	1034.81	1	1	2	1	0
9	263.809	0	2	0	1	1
10	302.678	0	2	1	2	0
11	1129.43	1	1	1	1	1
12	1236.37	0	1	2	4	0
13	1236.37	0	1	3	3	0
14	1129.43	1	1	3	4	0
15	953.003	0	0	4		0
16	733.785	1	0	4		0
17	733.785	1	0	3	0	0
18	1632.42	1	1	0	2	0
19	1173.31	1	2	0	1	0
20	1582.89	1	1	0	2	0
21	2144.22	0	1	0	1	0
22	2144.22	0	1	0	2	0
23	302.678	0	2	2	1	0
24	1078.9	0	0	2		0
25	830.726	1	0	2	1	1
26	1078.9	0	0	2	1	0
27	830.726	1	0	3		1
28	830.726	1	0	2		0
29	1078.9	0	0	2		0
30	830.726	1	0	2	0	0
31	830.726	1	0	2	0	0
32	830.726	1	0	2	0	0
33	830.726	1	0	3	5	1
34	1078.9	0	0		0	1
35	830.726	1	0	2	0	1
36	1078.9	0	0	2		0
37	830.726	1	0	2		0
38	830.726	1	0	2	1	1
39	830.726	1	0	1	5	0
40	293.921	1	2	0	1	0
41	685.308	1	2	0	1	0
42	685.308	1	2	2	1	0
43	685.308	1	2	0	3	0
44	953.466	1	1	1	1	0
45	953.466	1	1	1	1	0
46	1252.4	0	1	1	4	1
47	1252.4	0	1	2	5	0
48	953.466	1	1	1	0	1
49	953.466	1	1	1	1	0
50	615.099	0	2	2	2	0
51	685.308	1	2	0	1	0
52	302.678	0	2	0	1	0
53	302.678	0	2	1	1	0
54	293.921	1	2	0	2	0
55	293.921	1	2	1	2	1
56	337.226	1	2	1	2	0
57	293.921	1	2	0	2	1
58	302.678	0	2	0	1	0
59	832.496	1	1	1	2	0
60	858.545	1	1	1	2	1
61	858.545	1	1	1	1	0
62	858.545	1	1	2	1	1
63	553.865	0	2	1	2	0
64	832.497	1	1	1	0	0
65	1127.72	0	1	1	2	0
66	553.865	0	2	0	2	0
67	939.835	0	1	2	3	1
68	832.497	1	1	2	1	0
69	832.496	1	1	0	1	0
70	939.834	0	1	2	3	0
71	832.497	1	1	1	1	0
72	858.545	1	1	1	1	0
73	99.7216	1	2	1	1	1
74	99.7216	1	2	3	1	1
75	138.742	1	1	2	3	0
76	151.878	0	1	1	2	0
77	138.742	1	1	1	2	0
78	99.7216	1	2	2	3	1
79	182.241	0	1	2	2	0
80	182.241	0	1	2	3	0
81	138.742	1	1	2	2	1
82	182.241	0	1	1	1	0
83	138.742	1	1	2	0	0
84	99.7216	1	2	2	1	0
85	1329.29	1	0	4	1	1
86	1329.29	1	0	3	0	0
87	1578.81	0	0	2	4	1
88	1329.29	1	0	1	1	1
89	1329.29	1	0	2	1	0
90	1578.81	0	0	4	5	1
91	1329.29	1	0	2	1	1
92	1578.81	0	0	1	4	1
93	1329.29	1	0	2	1	0
94	293.921	1	2	2	0	0
95	302.678	0	2	3	5	0
96	629.848	0	2	3	3	0
97	701.741	1	2	3	0	0
98	946.707	1	1	1	1	1
99	701.741	1	2	1	1	0
100	1282.43	0	1	3	4	0
101	946.706	1	1	2	5	0
102	701.741	1	2	3	4	1
103	946.707	1	1	3	1	1
104	976.329	1	1	1	2	0
105	629.849	0	2	4	3	0
106	701.743	1	2	4	3	1
107	701.741	1	2	2		0
108	263.809	0	2	3	4	1
109	929.183	1	1	3	2	0
110	900.99	1	1	2	1	0
111	900.99	1	1	2	2	0
112	929.183	1	1	2	1	1
113	900.99	1	1	4		0
114	970.521	1	1	3	3	0
115	1274.8	0	1	4	2	1
116	697.567	1	2	2	4	0
117	697.567	1	2	2	2	0
118	941.075	1	1	0	2	0
119	970.521	1	1	2	1	0
120	697.567	1	2	2		0
121	697.567	1	2	2	2	1
122	626.101	0	2	3	2	0
123	1070.39	0	0	2	5	0
124	1070.39	0	0	2	1	0
125	1070.39	0	0	3	4	0
126	901.219	1	0	4	5	0
127	302.678	0	2	2	1	0
128	1345.79	0	1	2	3	1
129	736.413	1	2	2	2	1
130	1121.58	0	1	2	1	0
131	736.414	1	2	2	3	0
132	1121.57	0	1	0	1	0
133	1024.57	1	1	2	1	0
134	1121.57	0	1	2	3	0
135	1024.57	1	1	3	4	1
136	660.969	0	2	2		0
137	1024.57	1	1	3	3	0
138	337.226	1	2	2	2	0
139	337.226	1	2	1	4	0
140	566.846	0	2	0	1	0
141	878.668	1	1	0	1	0
142	1154.15	0	1	0	1	0
143	566.846	0	2	1	2	1
144	631.547	1	2	0	0	0
145	878.668	1	1	0	1	1
146	878.668	1	1	2	1	1
147	878.668	1	1	1	1	0
148	631.546	1	2	0	1	1
149	631.547	1	2	1	1	0
150	631.547	1	2	2	3	0
151	293.921	1	2	1	1	1
152	556.528	1	2	0	1	0
153	750.8	1	1	2	5	0
154	556.528	1	2	0	1	0
155	1017.05	0	1	2	2	0
156	774.293	1	1	0	1	0
157	774.293	1	1	1	3	1
158	1017.05	0	1	1	3	0
159	774.293	1	1	1	2	0
160	1329.29	1	0	1	1	1
161	1329.29	1	0	1	3	0
162	337.226	1	2	0	2	1
163	337.226	1	2	0	2
164	952.397	1	1	4	5	0
165	614.409	0	2	2	4	0
166	1042.57	0	1	3	3	1
167	684.538	1	2	0	1	1
168	614.409	0	2	1	1	1
169	952.397	1	1	1	1	0
170	337.226	1	2	2	2	1
171	1194.98	1	1	2	2	0
172	858.898	1	2	0	0	1
173	770.903	0	2	0	1	1
174	770.906	0	2	0	1	1
175	1569.63	0	1	1	2	0
176	1194.98	1	1	1	1	0
177	1194.98	1	1	0	1	0
178	1308.12	0	1	1	2	0
179	1158.72	1	1	1	2	0
180	1194.98	1	1	1	1	0
181	1158.72	1	1	1	1	0
182	1308.12	0	1	1	1	0
183	1569.63	0	1	2	2	0
184	858.899	1	2	1	2	0
185	858.898	1	2	1	2	1
186	1308.12	0	1	2	4	0
187	1194.98	1	1	2	2	0
188	1569.63	0	1	1	3	0
189	770.906	0	2	3	2	0
190	1223.36	0	0	3		1
191	941.952	1	0	2	1	1
192	941.952	1	0	3	1	1
193	1223.36	0	0	2		1
194	1223.36	0	0	4	5	1
195	941.952	1	0	2	1	0
196	1223.36	0	0	3	1	0
197	1223.36	0	0	3		0
198	941.952	1	0		1	0
199	941.952	1	0		0	1
200	1223.36	0	0	3		0
201	1223.36	0	0	4	1	0
202	941.952	1	0	2	1	1
203	941.952	1	0	4	1	1
204	293.921	1	2	1	3	0
205	337.226	1	2	2	2	0
206	302.678	0	2	4	5	1
207	337.226	1	2	1	3	0
208	293.921	1	2	0	2	0
209	752.196	1	2	2	2	0
210	752.195	1	2	2	1	1
211	675.134	0	2	0	1	0
212	752.196	1	2	2	2	0
213	752.195	1	2	2	2	0
214	752.195	1	2	2	2	0
215	1578.81	0	0	4	5	0
216	1329.29	1	0	3	0	0
217	293.921	1	2	2	1	1
218	337.226	1	2	0	2	1
219	302.678	0	2	0	1	0
220	293.921	1	2	2	2	0
221	337.226	1	2	2	1	0
222	337.226	1	2	0	1	0
223	337.226	1	2	1	1	0
224	302.678	0	2	2	2	1
225	1219.05	1	1	1	1	0
226	1219.05	1	1	2	2	0
227	1219.05	1	1	2	4	0
228	1182.07	1	1	2	2	0
229	1182.07	1	1	1	2	1
230	293.921	1	2	0	1	0
231	293.921	1	2	0	1	0
232	1167.98	0	1	1	4	0
233	639.113	1	2	0	1	1
234	889.195	1	1	2	1	0
235	889.195	1	1	1	2	0
236	889.195	1	1	3	2	0
237	862.216	1	1	1	3	0
238	639.113	1	2	2	1	0
239	889.195	1	1	4		1
240	1167.98	0	1	3	4	0
241	889.195	1	1	2	0	0
242	973.384	0	1	0	1	0
243	639.113	1	2	2	1	0
244	639.113	1	2	1	1	0
245	639.113	1	2	2	2	0
246	639.113	1	2	2	4	0
247	889.195	1	1	3	3	0
248	639.113	1	2	2		0
249	639.113	1	2	1		0
250	302.678	0	2	0	1	0
251	337.226	1	2	0	0	0
252	646.813	1	2	1		0
253	899.906	1	1	2	1	0
254	872.603	1	1	0		0
255	1140.47	1	1	0	1	0
256	1329.29	1	0	1	1	0
257	1148.23	0	0	1	1	0
258	1578.81	0	0	0		0
259	1578.81	0	0	2	4	0
260	1329.29	1	0	2	0	1
261	1329.29	1	0	2		1
262	1329.29	1	0	0	2	0
263	1329.29	1	0	1	1	0
264	934.756	1	0	2	1	0
265	934.756	1	0	2	1	0
266	934.756	1	0	2	0	1
267	1214.01	0	0	2		1
268	1214.01	0	0	2	1	0
269	1214.01	0	0	2	0	1
270	934.756	1	0	2		1
271	1214.01	0	0	2	1	0
272	934.756	1	0	4		1
273	934.756	1	0	1	1	0
274	934.756	1	0	2	0	1
275	809.562	1	0	3		0
276	1051.42	0	0	1		0
277	1051.42	0	0	2	1	0
278	1051.42	0	0	3	1	0
279	809.562	1	0	2	0	0
280	809.562	1	0	1	1	0
281	1329.29	1	0	3	0	0
282	1329.29	1	0	2	0	0
283	1578.81	0	0	2	5	0
284	1578.81	0	0	2	4	0
285	966.761	1	0	3	0	0
286	1329.29	1	0	0	0	1
287	1578.81	0	0	1		0
288	1329.29	1	0	3		0
289	1578.81	0	0	2	3	0
290	1329.29	1	0	2	1	0
291	1329.29	1	0	2	0	0
292	1329.29	1	0	0	1	0
293	1578.81	0	0	2	1	0
294	1329.29	1	0	2	1	0
295	337.226	1	2	3	2	0
296	1127.27	1	1	2		1
297	1162.54	1	1	4	4	0
298	1527.03	0	1	3	1	0
299	1272.61	0	1	1	1	0
300	1162.54	1	1	1	1	0
301	1272.61	0	1	4		0
302	1127.27	1	1	3	1	0
303	1127.27	1	1	0	3	0
304	1162.54	1	1	1	1	0
305	1578.81	0	0	2	0	0
306	1578.81	0	0	2	2	0
307	1329.29	1	0	1	1	0
308	1578.81	0	0	0	1	0
309	934.247	1	1	1	1	0
310	963.48	1	1	2	1	0
311	1054.7	0	1	2	2	0
312	1265.55	0	1	2	2	0
313	934.247	1	1	4	5	0
314	967.639	1	1	2	1	0
315	695.495	1	2	2	1	0
316	695.495	1	2	3	2	0
317	624.244	0	2	3	3	0
318	938.28	1	1	2	2	1
319	695.496	1	2	3	1	0
320	624.244	0	2	2	2	0
321	624.244	0	2	3		0
322	1059.26	0	1	3	2	0
323	938.28	1	1	2	1	0
324	1059.26	0	1	2	1	0
325	967.639	1	1	1	1	0
326	263.809	0	2	2	2	0
327	1398.44	0	1	4	3	0
328	1064.65	1	1	2	0	1
329	1032.35	1	1	2	1	0
330	1165.45	0	1	4	2	1
331	1398.44	0	1	3	3	1
332	1398.44	0	1	3	4	0
333	1398.44	0	1	3	2	0
334	1329.29	1	0	1	1	0
335	1578.81	0	0	3	3	0
336	1329.29	1	0	2	1	0
337	1329.29	1	0	0	1	0
338	1578.81	0	0	0	1	0
339	1329.29	1	0	1	1	0
340	1329.29	1	0	3	1	0
341	1329.29	1	0	1	1	0
342	1329.29	1	0	2	1	0
343	966.761	1	0	1	1	0
344	1329.29	1	0	2	1	0
345	1578.81	0	0	3	4	0
346	1855.02	1	1	1	2	0
347	1855.02	1	1	2	1	0
348	2030.65	0	1	2	1	0
349	337.226	1	2	2	1	1
350	337.226	1	2	3	0	0
351	337.226	1	2	2	2	0
352	302.678	0	2	3	4	0
353	302.678	0	2	1	3	0
354	337.226	1	2	2		0
355	302.678	0	2	1	1	0
356	1203.5	0	1	3	3	0
357	916.24	1	1	2	0	0
358	1002.99	0	1	1	1	0
359	916.24	1	1	1	1	0
360	888.441	1	1	1	1	0
361	916.24	1	1	1		0
362	1002.99	0	1	0	2	0
363	888.442	1	1	0	1	0
364	916.24	1	1	2	1	0
365	916.24	1	1	0	2	0
366	658.554	1	2	2	1	0
367	888.442	1	1	2	1	1
368	591.086	0	2	0	1	1
369	658.553	1	2	1	1	0
370	1002.99	0	1	1		0
371	888.442	1	1	1	2	0
372	658.553	1	2	0	1	0
373	591.085	0	2	3	1	0
374	916.24	1	1	1		0
375	674.226	0	0	4	5	0
376	567.668	1	0	3	4	1
377	1148.23	0	0	4	4	1
378	567.668	1	0	3	4	0
379	567.668	1	0	4	4	1
380	567.668	1	0	3	2	0
381	749.349	0	2	1	2	0
382	1161.57	1	1	4	5	0
383	1161.57	1	1	2	5	0
384	834.882	1	2	0	5	0
385	670.228	1	0	4	4	1
386	670.228	1	0	3	4	1
387	293.921	1	2	0	0	0
388	293.921	1	2	0	1	0
389	1250.69	0	1	1	2	0
390	1142.51	1	1	2	5	0
391	821.187	1	2	2	1	0
392	821.188	1	2	0	1	0
393	821.187	1	2	0	1	0
394	293.921	1	2	1	1	1
395	337.226	1	2	2	1	1
396	293.921	1	2	2	2	0
397	925.279	1	1	2	4	0
398	925.279	1	1	2	2	0
399	615.594	0	2	1	2	0
400	685.859	1	2	3	2	0
401	954.232	1	1	2	1	0
402	685.859	1	2	1	1	1
403	615.594	0	2	2	2	0
404	685.859	1	2	2	0	0
405	925.279	1	1	1	4	0
406	925.28	1	1	2	5	0
407	685.859	1	2	2	3	0
408	966.761	1	0	4	5	0
409	1148.23	0	0	2	5	0
410		1	1	2	2	0
411	966.761	1	0	3	2	0
412	1148.23	0	0	4	5	0
413	932.613	0	0	2	1	1
414	718.086	1	0	2	1	0
415	718.086	1	0		1	0
416	932.613	0	0	1	1	0
417	932.613	0	0	2	0	0
418	932.613	0	0	2		0
419	932.613	0	0	3	1	1
420	718.086	1	0	3	0	0
421	718.086	1	0	3	1	0
422	718.086	1	0	3	1	0
423	718.086	1	0	4	1	0
424	718.086	1	0	2	0	0
425	932.613	0	0	2	0	1
426	718.086	1	0			0
427	932.613	0	0	3	0	0
428	932.613	0	0	3	1	0
429	718.086	1	0	1	0	0
430	932.613	0	0	1	1	0
431	571.299	0	2	1	2	0
432	571.298	0	2	1	4	0
433	858.701	1	1	0	0	0
434	858.701	1	1	0	1	0
435	571.299	0	2	2	2	0
436	636.508	1	2	2	1	0
437	858.701	1	1	2	2	1
438	885.569	1	1	2	1	0
439	1163.21	0	1	3	2	0
440	1329.29	1	0	2	0	0
441	1329.29	1	0	2	2	0
442	1329.29	1	0	4	5	0
443	1329.29	1	0	2	2	0
444	1329.29	1	0	1	1	0
445	1329.29	1	0	2	0	0
446	1578.81	0	0	2	2	0
447	1329.29	1	0	2	2	0
448	1329.29	1	0	2	0	0
449	1578.81	0	0	2	3	0
450	1578.81	0	0	1	4	0
451	293.921	1	2	0		1
452	681.234	0	2	1	4	0
453	758.992	1	2	0	2	1
454	758.992	1	2	1	1	0
455	1155.96	0	1	2	1	1
456	1155.96	0	1	2	4	0
457	1023.94	1	1	3	0	0
458	1055.98	1	1	2	1	0
459	1055.98	1	1	0	1	1
460	758.992	1	2	0	1	0
461	758.992	1	2	0	1	1
462	1162.51	1	0	3	1	0
463	1509.81	0	0	1	1	1
464	1509.81	0	0	3	1	0
465	1509.81	0	0	3	1	0
466	1162.51	1	0	3	1	1
467	1162.51	1	0	2	1	0
468	1578.81	0	0	1	2	0
469	1578.81	0	0	1	4	0
470	1578.81	0	0	2	1	0
471	1329.29	1	0	0	2	0
472	1136.98	1	1	3	1	0
473	1172.56	1	1	1	3	0
474	1136.98	1	1	2		0
475	1136.98	1	1	2	1	1
476	1172.56	1	1	2	2	1
477	293.921	1	2	1	1	1
478	302.678	0	2	1	1	1
479	337.226	1	2	2	1	1
480	337.226	1	2	0	2	1
481	1492.48	0	1	1	1	1
482	1101.77	1	1	1	1	1
483	1492.48	0	1	1	2	0
484	1136.24	1	1	2	1	0
485	1492.48	0	1	2	2	1
486	816.679	1	2	1	1	0
487	1101.77	1	1	1	3	1
488	1136.24	1	1	1	2	0
489	1101.77	1	1	0	1	1
490	546.282	1	0	3	3	1
491	546.282	1	0	1	1
492	546.282	1	0	2	2	1
493	546.282	1	0	1	1	0
494	546.282	1	0	0	1	0
495	546.282	1	0	0	2	1
496	546.282	1	0	0	1	0
497	966.761	1	0	0	0	1
498	648.825	0	0	2	4	0
499	672.449	1	2	1	1	0
500	1228.9	0	1	1		0
501	1228.9	0	1	1	1	0
502	935.573	1	1	2	2	0
503	935.573	1	1	0	1	1
504	672.449	1	2	1	1	0
505	1148.23	0	0	0	2	0
506	966.761	1	0	1	0	1
507	966.761	1	0	1	1	0
508	1148.23	0	0	2	2	0
509	1148.23	0	0	0	2	1
510	966.761	1	0	2	1	0
511	966.761	1	0	0	1	0
512	966.761	1	0	0	1	0
513	1148.23	0	0	0	1	0
514	1148.23	0	0	0	3	0
515	966.761	1	0	0	0	1
516	1148.23	0	0	1	3	1
517	966.761	1	0	1	1	0
518	1148.23	0	0	1	3	1
519	966.761	1	0	0	2	1
520	1148.23	0	0	0	2	1
521	1148.23	0	0	0	1	0
522	337.226	1	2	2	2	1
523	337.226	1	2	1		0
524	337.226	1	2	1	1	1
525	293.921	1	2	0	1	1
526	337.226	1	2	1	3	0
527	293.921	1	2	0	1	0
528	293.921	1	2	1	2	0
529	263.809	0	2	2	1	1
530	302.678	0	2	1		0
531	302.678	0	2	0	4	0
532	1240.89	0	1	2	3	1
533	679.013	1	2	0	1	0
534	679.01	1	2	1	1	0
535	609.447	0	2	1	1	0
536	609.447	0	2	0	2	0
537	944.706	1	1	1	2	0
538	944.706	1	1	1	1	0
539	1008.74	1	0	4	1	0
540	1008.74	1	0	3	1	0
541	1008.74	1	0	3	0	0
542	1008.74	1	0	3	1	0
543	1008.74	1	0	2	0	0
544	1008.74	1	0	4	1	0
545	1008.74	1	0	3	1	0
546	1008.74	1	0	2	1	0
547	1008.74	1	0	2		0
548	1008.74	1	0	3		0
549	1008.74	1	0	3	1	0
550	1008.74	1	0	4	1	0
551	1008.74	1	0	3		0
552	1008.74	1	0	2	1	1
553	1008.74	1	0	2		0
554	1008.74	1	0	2	0	0
555	1310.1	0	0	2	1	0
556	1310.1	0	0	1		0
557	1310.1	0	0	3		0
558	1310.1	0	0			0
559	1008.74	1	0			0
560	1310.1	0	0	2		0
561	1008.74	1	0	3	1	0
562	1578.81	0	0	3	4	1
563	1037.58	1	0			0
564	1037.58	1	0	2	1	0
565	1037.58	1	0	1	0	0
566	1037.58	1	0	1		1
567	1347.56	0	0			0
568	1037.58	1	0	2	1	0
569	337.226	1	2	1	3	0
570	374.787	1	2	1	1	1
571	684.921	0	1	2	3	0
572	374.787	1	2	0	1	0
573	336.39	0	2	1	1	1
574	521.438	1	1	0	2	0
575	570.808	0	1	2	1	1
576	505.617	1	1	1	3	1
577	505.617	1	1	1	2	0
578	1347.53	0	0	2		0
579	1037.56	1	0	2		1
580	1037.56	1	0	2	0	0
581	1037.56	1	0	1		1
582	1037.56	1	0	2	1	1
583	1037.56	1	0	2	5	1
584	1037.56	1	0	2	1	0
585	1037.56	1	0	1	0	0
586	1347.53	0	0	2	1	0
587	1329.29	1	0	1	3	0
588	1578.81	0	0	2	4	1
589	1329.29	1	0	3	2	0
590	1329.29	1	0	1	1	0
591	1329.29	1	0	0	1	1
592	1578.81	0	0	2	4	1
593	1329.29	1	0	0	1	0
594	777.598	1	2	1	2	0
595	1081.87	1	1	0	1	0
596	697.934	0	2	1	1	1
597	1049.04	1	1	1	1	0
598	1184.3	0	1	2	2	0
599	1184.3	0	1	0	2	0
600	697.934	0	2	0	1	1
601	777.598	1	2	1	1	0
602	697.934	0	2	2	4	0
603	1081.87	1	1	0	1	1
604	1578.81	0	0	4	5	0
605	1329.29	1	0	4	5	0
606	1578.81	0	0	4	5	1
607	1578.81	0	0	4	5	0
608	1329.29	1	0	3	5	0
609	1329.29	1	0	0	2	0
610	1329.29	1	0	3	0	0
611	985.746	0	1	1	3	1
612	900.488	1	1	1	1	1
613	647.23	1	2	0	1	0
614	580.922	0	2	1	1	0
615	647.23	1	2	0	0	0
616	647.23	1	2	0	1	0
617	647.228	1	2	0	4	0
618	337.226	1	2	0	2	0
619	302.678	0	2	0	3	0
620	1073.51	1	1	0	1	0
621	795.736	1	2	0	1	0
622	1454.2	0	1	1	1	0
623	1107.1	1	1	0	1	0
624	1107.1	1	1	2	1	0
625	1107.1	1	1	1	1	0
626	795.735	1	2	2	2	0
627	1211.92	0	1	3	1	1
628	714.212	0	2	2		1
629	714.213	0	2	2	1	0
630	714.212	0	2	0	2	0
631	795.734	1	2	1	1	0
632	795.734	1	2	0	1	0
633	795.735	1	2	1	1	1
634	1454.2	0	1	1	1	0
635	1454.2	0	1	2	3	0
636	1454.2	0	1	1	1	0
637	1073.51	1	1	2	2	0
638	1622.86	0	1	1	1	0
639	888.025	1	2	0	1	0
640	888.026	1	2	0	1	0
641	1198.02	1	1	1	2	0
642	1352.48	0	1	0	3	0
643	797.047	0	2	1	2	0
644	1198.02	1	1	2	2	0
645	797.048	0	2	0	1	0
646	888.025	1	2	2	0	0
647	1190.41	1	0	1	1	0
648	1190.41	1	0	1	0	0
649	1190.41	1	0	1	1	0
650	886.82	1	0	1	0	0
651	1151.76	0	0		1	0
652	886.82	1	0	1	1	0
653	886.82	1	0	1	1	0
654	886.82	1	0	1	1	0
655	1151.76	0	0	2		0
656	1151.76	0	0	2	1	0
657	886.82	1	0	2	1	0
658	1151.76	0	0	1	1	0
659	1151.76	0	0	1		0
660	886.82	1	0	1	1	1
661	669.406	1	0	1	1	1
662	669.406	1	0	2	1	1
663	669.406	1	0	1	0	1
664	669.406	1	0	1	0	0
665	669.406	1	0			1
666	869.39	0	0	3		1
667	669.406	1	0	2	1	1
668	869.39	0	0	2	1	0
669	669.406	1	0	1	1	0
670	669.406	1	0	2	1	1
671	337.226	1	2	1	1	1
672	680.281	1	2	0	1	0
673	946.471	1	1	0	2	1
674	1036.08	0	1	2	3	0
675	946.471	1	1	0	1	0
676	946.471	1	1	1	1	0
677	680.282	1	2	3	2	0
678	946.471	1	1	2	1	1
679	680.281	1	2	2	1	1
680	1329.29	1	0	3	1	0
681	1148.23	0	0	3	5	0
682	1578.81	0	0	4	5	0
683	1578.81	0	0	4	5	0
684	1329.29	1	0	4	0	0
685	2762.23	1	0	4	1	1
686	3587.44	0	0	4		0
687	1329.29	1	0	4	5	1
688	1578.81	0	0	2	2	1
689	1329.29	1	0	1	1	1
690	1329.29	1	0	0	2	0
691	1578.81	0	0	2	2	1
692	1140.04	1	0	1	1	1
693	1140.04	1	0	2	1	0
694	1140.04	1	0	3	1	1
695	1140.04	1	0	1	1	0
696	1480.63	0	0	1	1	0
697	1480.63	0	0	1		0
698	1140.04	1	0	2	0	0
699	1140.04	1	0	2	1	1
700	1140.04	1	0	1		1
701	1480.63	0	0	2		0
702	1480.63	0	0	2		0
703	1140.04	1	0	1	1	1
704	1140.04	1	0	2	0	0
705	729.015	1	2	2	1
706	1332.27	0	1	2	4	1
707	983.5	1	1	2	2	0
708	1110.31	0	1	3	4	1
709	654.328	0	2	2		0
710	983.5	1	1	2	2	0
711	729.014	1	2	2	1	0
712	654.328	0	2	3	4	0
713	983.5	1	1	1	4	1
714	729.014	1	2	2	3	0
715	654.328	0	2	1	1	0
716	263.809	0	2	2	1	1
717	873.152	0	2	0	1	0
718	1481.62	0	1	0	2	0
719	1353.47	1	1	0	1	0
720	1113.68	0	0	2		0
721	857.504	1	0	2	1	0
722	857.504	1	0	1	0	0
723	1113.68	0	0	3	1	0
724	1113.68	0	0	2	1	0
725	857.504	1	0			0
726	1578.81	0	0	2	2	0
727	1329.29	1	0	1	1	0
728	1578.81	0	0	1	0	0
729	1578.81	0	0	0	1	0
730	1578.81	0	0	2	4	0
731	1329.29	1	0	0	1	0
732	1329.29	1	0	2	0	0
733	1578.81	0	0	2	3	0
734	1329.29	1	0	3	3	0
735	1578.81	0	0	2	3	0
736	1329.29	1	0	2	1	0
737	855.9	1	0	3	1	0
738	1111.6	0	0	2	1	0
739	855.9	1	0	3	1	0
740	855.9	1	0	2	1	0
741	855.9	1	0	1	1	0
742	855.9	1	0	2	1	0
743	1111.6	0	0			0
744	855.9	1	0	3	0	0
745	1111.6	0	0	2	1	0
746	1111.6	0	0	3		0
747	293.921	1	2	1	1	0
748	337.226	1	2	2	4	1
749	635.23	0	2	3	4	0
750	954.795	1	1	1	0	1
751	707.738	1	2	1	2	0
752	984.672	1	1	1	1	0
753	1293.39	0	1	3	3	0
754	707.738	1	2	2	1	0
755	984.672	1	1	2	4	0
756	707.738	1	2	1	3	0
757	707.738	1	2	2	2	1
758	707.738	1	2	0	1	1
759	1077.9	0	1	2	4	0
760	954.795	1	1	2	2	0
761	707.737	1	2	1	2
762	1311.74	0	0	2	5	0
763	1311.74	0	0	3		0
764	1311.74	0	0	2		0
765	1311.74	0	0	3		1
766	1010	1	0	3		0
767	1010	1	0	4	1	1
768	1311.74	0	0		1	1
769	1311.74	0	0	3		0
770	1311.74	0	0	3	1	0
771	337.226	1	2	2	2	1
772	337.226	1	2	3	4	0
773	337.226	1	2	3		1
774	263.809	0	2	1	1	1
775	814.457	1	2	1	2	0
776	1133.15	1	1	3	3	0
777	1133.15	1	1	4	5	0
778	814.457	1	2	2	2	1
779	814.456	1	2	2	2	0
780	1240.44	0	1	2	4	0
781	1098.77	1	1	2	1	1
782	1133.15	1	1	2	2	0
783	814.456	1	2	2	3	1
784	3138.69	1	0	4	1	0
785	4076.37	0	0	4	1	0
786	4076.37	0	0	4		0
787	1007.36	1	0		0	0
788	1308.31	0	0	1		0
789	1308.31	0	0	2	5	0
790	1578.81	0	0	2	1	1
791	1578.81	0	0	2	3	0
792	1329.29	1	0	1	2	0
793	263.809	0	2	2	1	0
794	953.314	0	1	0	1	0
795	870.861	1	1	3	0	0
796	1143.89	0	1	3	3	0
797	870.861	1	1	1	3	0
798	561.809	0	2	1	1	0
799	844.439	1	1	1	1	0
800	625.937	1	2	2	2	0
801	844.439	1	1	2	1	0
802	561.81	0	2	1	1	0
803	561.809	0	2	0	1	0
804	625.937	1	2	0	1	0
805	844.439	1	1	2	2	0
806	1143.89	0	1	3	4	0
807	870.861	1	1	3	4	0
808	625.937	1	2	0	2	0
809	844.439	1	1	1	1	0
810	561.81	0	2	0		0
811	953.315	0	1	3	1	0
812	561.81	0	2	0	1	1
813	1198.69	1	1	2	0	0
814	797.498	0	2	1	2	1
815	1236.2	1	1	2	1	0
816	1198.69	1	1	2	1	0
817	888.527	1	2	0	2	0
818	2287.81	1	0	4		0
819	2971.28	0	0	4		0
820	2287.81	1	0	3	1	0
821	2287.81	1	0	2	1	0
822	2287.81	1	0	2	1	0
823	2287.81	1	0	1	5	0
824	922.039	1	0	2	0	0
825	922.039	1	0	2	2	0
826	922.039	1	0	1	1	0
827	1095.12	0	0	2	2	0
828	922.039	1	0	1	2	0
829	922.039	1	0	1	1	0
830	922.039	1	0	0	1	0
831	922.039	1	0	2	2	0
832	1095.12	0	0	2	2	0
833	922.039	1	0	2	1	0
834	1131.55	1	1	2	1	1
835	729.983	0	2	4	1	1
836	1131.55	1	1	4	1	0
837	879.79	1	1	2	2	0
838	585.33	0	2	2	1	0
839	907.319	1	1	1	2	0
840	907.319	1	1	1	1	1
841	1191.78	0	1	2	1	1
842	585.328	0	2	3	5	0
843	652.14	1	2	3	1	0
844	879.79	1	1	3	4	0
845	585.328	0	2	3	3	1
846	907.319	1	1	2	1	1
847	848.659	1	0	3	1	0
848	848.659	1	0	2	1	0
849	1102.19	0	0	3		0
850	848.659	1	0	2	1	0
851	848.659	1	0	3	1	0
852	848.659	1	0	4	1	0
853	848.659	1	0	4	1	0
854	848.659	1	0	3	1	0
855	1102.19	0	0	2	1	0
856	302.678	0	2	0	2	0
857	263.809	0	2	0	1	0
858	302.678	0	2	2	2	0
859	1459.18	0	1	2	3	1
860	1459.18	0	1	1	2	0
861	1110.89	1	1	2	2	1
862	1459.18	0	1	0	1	0
863	1077.18	1	1	2	1	1
864	1459.18	0	1	1	3	1
865	716.656	0	2	0	2	0
866	2924.04	0	0	3	1	0
867	2924.04	0	0	4	1	1
868	2251.43	1	0	2	1	1
869	2924.04	0	0	2		0
870	2251.43	1	0	2		0
871	2251.43	1	0	3	1	0
872	1578.81	0	0	2	3	1
873	1329.29	1	0	2	3	1
874	1329.29	1	0	1	2	1
875	1578.81	0	0	3	5	0
876	1578.81	0	0	2	3	0
877	1329.29	1	0	2	0	1
878	1578.81	0	0	1	3	0
879	1578.81	0	0	2	2	1
880	1329.29	1	0	4	4	0
881	1329.29	1	0	2	2	0
882	1578.81	0	0	1	2	0
883	1329.29	1	0	2	0	1
884	1578.81	0	0	2	3	1
885	966.761	1	0	1	1	1
886	1578.81	0	0	3	3	0
887	840.694	1	2	2	2	0
888	1169.65	1	1	2	3	0
889	1536.37	0	1	3	2	0
890	840.694	1	2	2	2	0
891	263.809	0	2	2	4	0
892	908.269	1	1	3	2	0
893	673.249	1	2	1	2	0
894	908.268	1	1	2	1	0
895	673.25	1	2	3	5	0
896	876.668	1	0	4	1	0
897	876.668	1	0	2	1	1
898	876.668	1	0	2	1	0
899	1138.57	0	0	2	1	0
900	876.668	1	0	3	1	0
901	1138.57	0	0	2	1	0
902	1138.57	0	0	2	1	1
903	1138.57	0	0	2	1	0
904	1138.57	0	0	2	1	0
905	1138.57	0	0	3		1
906	1138.57	0	0	2	1	0
907	876.668	1	0	2	1	1
908	876.668	1	0	3	1	0
909	1329.29	1	0	1	3	0
910	1329.29	1	0	2	1	0
911	1329.29	1	0	2	3	0
912	1329.29	1	0	2	3	0
913	1329.29	1	0	3	3	0
914	1329.29	1	0	2	2	0
915	1329.29	1	0	1	1	1
916	1329.29	1	0	2	1	1
917	1329.29	1	0	0	1	1
918	1329.29	1	0	3	0	1
919	1329.29	1	0	1	1	1
920	1329.29	1	0	2	1	1
921	1329.29	1	0	0	2	0
922	1329.29	1	0	1	0	0
923	1329.29	1	0	1	0	0
924	944.99	1	0	3	0	0
925	944.99	1	0	3	5	0
926	944.99	1	0	1	0	1
927	1227.3	0	0	1	1	1
928	944.99	1	0	3	1	0
929	944.99	1	0	3	0	0
930	944.99	1	0	2	1	1
931	1227.3	0	0	2	1	0
932	944.99	1	0	2		1
933	944.99	1	0	4	1	0
934	944.99	1	0	1	0	0
935	944.99	1	0	1	0	1
936	1227.3	0	0	2		0
937	944.99	1	0	2	1	0
938	582.781	1	2	1	1	1
939	1065.03	0	1	1	2	0
940	887.589	0	1	1	1	0
941	887.589	0	1	3	2	0
942	523.076	0	2	0	2	0
943	810.819	1	1	0	1	0
944	523.076	0	2	1	1	0
945	582.781	1	2	1	1	0
946	582.781	1	2	1	1	0
947	810.819	1	1	2	2	1
948	582.781	1	2	2	1	1
949	887.589	0	1	2	1	1
950	1065.03	0	1	1	3	0
951	523.075	0	2	2	2	0
952	786.218	1	1	2	4	0
953	887.589	0	1	1	2	0
954	810.819	1	1	0	0	1
955	1065.03	0	1	2	2	1
956	786.218	1	1	1	3	1
957	1578.81	0	0	3	4	1
958	1329.29	1	0	3	1	0
959	1578.81	0	0	2	1	1
960	1329.29	1	0	2	0	0
961	1329.29	1	0	3	1	1
962	1329.29	1	0	1	1	0
963	1329.29	1	0	0	2	0
964	898.37	0	0	1		1
965	691.72	1	0		0	1
966	691.72	1	0	2	0	1
967	898.37	0	0	2	5	1
968	691.72	1	0	2		1
969	898.37	0	0	2		1
970	691.72	1	0		1	1
971	691.72	1	0	2	5	0
972	691.72	1	0	2	0	1
973	691.72	1	0	1	0	1
974	898.37	0	0	2	1	1
975	691.72	1	0	2	0	0
976	898.37	0	0	3	1	0
977	898.37	0	0	2		1
978	691.72	1	0	3	1	1
979	691.72	1	0	2		1
980	898.37	0	0	4	1	1
981	1091.77	0	2	1	2	0
982	1692.35	1	1	1	1	0
983	1641	1	1	0	1	0
984	843.561	1	0	3		0
985	1095.57	0	0	3		0
986	1095.57	0	0	2		0
987	843.561	1	0	2	0	1
988	1095.57	0	0	2		0
989	843.561	1	0	3		0
990	1095.57	0	0	2		1
991	1095.57	0	0	2		0
992	1095.57	0	0	1	1	0
993	843.561	1	0	1	1	0
994	1340.82	1	1	1	1	0
995	1578.81	0	0	0	1	0
996	1033.34	1	0	3	0	0
997	1342.05	0	0	2		0
998	1033.34	1	0	1	1	0
999	1033.34	1	0	2		1
1000	1033.34	1	0	2	0	1
1001	1342.05	0	0	2		0
1002	1342.05	0	0	2	1	0
1003	1342.05	0	0	2	1	0
1004	1033.34	1	0	1	1	0
1005	1033.34	1	0	1	1	0
1006	1342.05	0	0	3		0
1007	1033.34	1	0	2	1	0
1008	1033.34	1	0	3	1	1
1009	1033.34	1	0	2	1	0
1010	658.27	0	2	4	2	0
1011	1020.39	1	1	4	5
1012	1116.99	0	1	2	2	0
1013	1020.39	1	1	2	1	1
1014	989.425	1	1	3	2	0
1015	733.407	1	2	3	5	0
1016	733.407	1	2	2	3	0
1017	1116.99	0	1	3	3	1
1018	1020.39	1	1	2	0	0
1019	658.27	0	2	4	3	0
1020	1020.39	1	1	4	5	0
1021	1340.3	0	1	4		0
1022	733.407	1	2	3	4	1
1023	1116.99	0	1	4	5	0
1024	733.407	1	2	4	5	0
1025	989.425	1	1	3	4	0
1026	1340.3	0	1	4		0
1027	573.247	0	2	4	5	0
1028	861.629	1	1	3	1	0
1029	573.247	0	2	1	1	1
1030	861.629	1	1	2	0	0
1031	861.629	1	1	2	3	1
1032	638.678	1	2	1	3	1
1033	638.678	1	2	2	5	0
1034	573.247	0	2	4	5	0
1035	861.629	1	1	3	0	0
1036	861.629	1	1	3	4	0
1037	972.722	0	1	4	5	0
1038	638.678	1	2	4	4	0
1039	1167.18	0	1	3	2	0
1040	573.247	0	2	4	4	1
1041	888.591	1	1	3	2	0
1042	638.679	1	2	1	1	0
1043	573.247	0	2	4	4	0
1044	2182.03	1	0	4	1
1045	2833.91	0	0	4	1	0
1046	1954.46	1	0	4	1	0
1047	1954.46	1	0	3	1	0
1048	2622.03	1	0	3	1	0
1049	3405.36	0	0	4	1	0
1050	2622.03	1	0	3	1	0
1051	3405.36	0	0	2	1	0
1052	2622.03	1	0	3	0	0
1053	2622.03	1	0	2		0
1054	3405.36	0	0	4	1	0
1055	3405.36	0	0	3		0
1056	2622.03	1	0	3	0	0
1057	2622.03	1	0	3		0
1058	2622.03	1	0	3	1	0
1059	2622.03	1	0	3		0
1060	1449.14	0	1	1	2	0
1061	1103.24	1	1	0		1
1062	792.962	1	2	1	1	0
1063	1069.77	1	1	0	2	1
1064	1069.77	1	1	2	1	0
1065	1069.77	1	1	1	2	0
1066	966.761	1	0	2	0	1
1067	1329.29	1	0	3	5	0
1068	966.761	1	0	3	2	1
1069	1578.81	0	0	1	2	0
1070	1329.29	1	0	2	0	1
1071	1578.81	0	0	3		0
1072	1329.29	1	0	3	1	0
1073	1578.81	0	0	4	2	0
1074	1578.81	0	0	2	0	0
1075	966.761	1	0	2	4	0
1076	1578.81	0	0	3	5	1
1077	1329.29	1	0	3	4	0
1078	1578.81	0	0	2	4	0
1079	848.659	1	0	3		0
1080	848.659	1	0	3	1	0
1081	848.659	1	0	3		0
1082	848.659	1	0	3		1
1083	1102.19	0	0	4	1	0
1084	848.659	1	0	2		0
1085	848.659	1	0	1	1	0
1086	848.659	1	0	2		1
1087	848.659	1	0	2	1	0
1088	1102.19	0	0	3	5	0
1089	848.659	1	0	4	1	0
1090	1102.19	0	0	1	1	1
1091	337.226	1	2	1	2	0
1092	337.226	1	2	1	1	0
1093	1515.96	0	1	2	1	1
1094	1819.02	0	1	0		0
1095	1342.82	1	1	2	1	0
1096	1544.81	1	0	0	1	0
1097	909.802	1	1	2	1	1
1098	1027.11	0	1	2	2	1
1099	1027.11	0	1	2	5	0
1100	909.801	1	1	2	3	0
1101	1232.44	0	1	2	3	0
1102	674.385	1	2	0	1	1
1103	1232.44	0	1	2	1	0
1104	1232.44	0	1	0	4	0
1105	762.926	1	0	2	0	0
1106	990.849	0	0	3		1
1107	762.926	1	0	1	1	0
1108	762.926	1	0	1	1	1
1109	762.926	1	0	3	0	1
1110	990.849	0	0	2	1	1
1111	762.926	1	0	3	0	1
1112	762.926	1	0	1	1	1
1113	990.849	0	0	1		1
1114	762.926	1	0	2	1	0
1115	762.926	1	0	1	0	1
1116	990.849	0	0	1		1
1117	762.926	1	0	1		1
1118	762.926	1	0	2	1	0
1119	762.926	1	0	0	1	1
1120	1578.81	0	0	0	1	0
1121	1329.29	1	0	2	1	1
1122	1329.29	1	0	3	0	0
1123	1329.29	1	0	2	1	0
1124	1039.68	1	0	2	0	1
1125	1350.29	0	0	1	5	0
1126	1039.68	1	0	2	0	0
1127	1350.29	0	0	2	1	0
1128	1039.68	1	0	1		1
1129	1350.29	0	0	2	1	0
1130	1039.68	1	0	2		0
1131	1039.68	1	0	2	1	0
1132	1350.29	0	0	2	1	1
1133	1039.68	1	0	3	1	0
1134	1350.29	0	0	2	1	1
1135	1039.68	1	0	2	0	1
1136	1039.68	1	0	3	5	1
1137	1350.29	0	0	1		1
1138	1350.29	0	0	3	1	0
1139	1039.68	1	0	0	1	0
1140	1039.68	1	0	2	0	0
1141	337.226	1	2	2	1
1142	293.921	1	2	1	1	1
1143	604.692	1	2	2	1	0
1144	604.692	1	2	2	2	0
1145	1105.07	0	1	2	3	0
1146	815.779	1	1	2	2	1
1147	604.692	1	2	3	1	0
1148	815.78	1	1	2	1	0
1149	542.742	0	2	1	2	0
1150	542.742	0	2	3	3	0
1151	604.692	1	2	2	1	0
1152	841.305	1	1	2	4	1
1153	1658.59	0	0	3	1	0
1154	1277.07	1	0	1	0	0
1155	1277.07	1	0	3	0	0
1156	1277.07	1	0	3	0	0
1157	1277.07	1	0	2	1	0
1158	1658.59	0	0	2	1	0
1159	1277.07	1	0	3	0	0
1160	1658.59	0	0	2	1	0
1161	1277.07	1	0	2	1	1
1162	1277.07	1	0	3		0
1163	302.678	0	2	1	2	1
1164	337.226	1	2	2	2	1
1165	263.809	0	2	0	3	0
1166	263.809	0	2	2	3	1
1167	1263.04	1	1	0	2	0
1168	1263.04	1	1	2	1	0
1169	1263.04	1	1	2	1	1
1170	1425.89	0	1	2	2	1
1171	1302.56	1	1	1	2	1
1172	941.952	1	0	1		1
1173	941.952	1	0	1	5	0
1174	941.952	1	0	3	0	1
1175	941.952	1	0	2	1	0
1176	1223.36	0	0	3	1
1177	1223.36	0	0	4	1	0
1178	941.952	1	0	2	0	1
1179	797.171	1	2	1	1	0
1180	715.502	0	2	1	2	0
1181	797.171	1	2	1	2
1182	797.171	1	2	0	1	1
1183	686.927	1	2	0	1	0
1184	955.72	1	1	0	2	0
1185	1255.36	0	1	0	1	0
1186	955.72	1	1	1	1	0
1187	686.929	1	2	2	3	1
1188	616.553	0	2	1	1	0
1189	955.72	1	1	1	1	0
1190	686.928	1	2	2	3	0
1191	1046.21	0	1	3	5	1
1192	1255.36	0	1	1	2	0
1193	538.896	1	0	0	1	0
1194	538.896	1	0	1	1	0
1195	640.053	0	0	0	1	0
1196	337.226	1	2	1	1	0
1197	725.816	0	2	2	2	0
1198	808.662	1	2	2	5	0
1199	778.633	1	2	3	4	0
1200	698.863	0	2	3	4	1
1201	1083.31	1	1	1	1	1
1202	698.864	0	2	3	3	0
1203	778.633	1	2	2	1	0
1204	1083.31	1	1	3	4	0
1205	1185.88	0	1	4	4	0
1206	778.633	1	2	4	4	0
1207	778.634	1	2	3	5	0
1208	1050.44	1	1	2	2	1
1209	1185.88	0	1	4	5	0
1210	1083.31	1	1	4	3	0
1211	1050.44	1	1	4	3	1
1212	778.633	1	2	2	4	0
1213	745.398	1	0	4	4	0
1214	885.317	0	0	4	4	1
1215	2386.34	1	0	4	1	0
1216	3099.26	0	0	4		0
1217	713.314	0	2	3	4	1
1218	794.733	1	2	2	3	0
1219	713.314	0	2	2	2	1
1220	1072.16	1	1	2	1	0
1221	713.314	0	2	4	4	1
1222	1072.16	1	1	2	4	0
1223	1072.16	1	1	2	3	1
1224	713.314	0	2	2	5	0
1225	337.226	1	2	1	1	1
1226	337.226	1	2	2	1	1
1227	263.809	0	2	1	4	0
1228	627.87	0	2	1	1	0
1229	943.733	1	1	0	1	0
1230	627.869	0	2	2	1	0
1231	1065.41	0	1	2	2	0
1232	973.261	1	1	2	1	0
1233	973.261	1	1	2	2	0
1234	699.537	1	2	2	3	1
1235	973.261	1	1	1	1	0
1236	943.733	1	1	1	2	0
1237	699.537	1	2	3	0	0
1238	699.537	1	2	2		0
1239	627.87	0	2	2	5	0
1240	943.733	1	1	2	2	0
1241	699.538	1	2	1	1	0
1242	699.537	1	2	0	1	0
1243	1278.4	0	1	2	2	0
1244	973.261	1	1	1	1	0
1245	699.538	1	2	2	1	0
1246	943.733	1	1	1	2	0
1247	699.538	1	2	1	2	0
1248	809.716	1	0	2	1	1
1249	809.716	1	0	1	1	0
1250	809.716	1	0	1	1	1
1251	961.708	0	0	3	4	0
1252	809.716	1	0	0	0	1
1253	961.708	0	0	2	4	0
1254	809.716	1	0	1	1	0
1255	961.708	0	0	2	3	1
1256	961.708	0	0	3	4	0
1257	809.716	1	0	0	2	1
1258	809.716	1	0	2	1	0
1259	961.708	0	0	2	4	0
1260	809.716	1	0	1	1	1
1261	809.716	1	0	2	0	0
1262	775.276	1	2	1	1	0
1263	1045.91	1	1	2	1	1
1264	695.849	0	2	2	1	0
1265	1416.82	0	1	2	4	0
1266	1078.64	1	1	2	2	0
1267	1078.64	1	1	3		1
1268	775.276	1	2	1	1	0
1269	1416.82	0	1	3	5	0
1270	1078.64	1	1	3	1	1
1271	1078.64	1	1	0	3	1
1272	775.276	1	2	0	2	0
1273	1180.76	0	1	2	3	0
1274	302.678	0	2	0	1	0
1275	293.921	1	2	0	1	0
1276	263.809	0	2	1	1	0
1277	1344.24	0	1	1	2	0
1278	1023.38	1	1	2	0	0
1279	735.562	1	2	0	2	0
1280	992.333	1	1	1	1	0
1281	735.562	1	2	0	1	1
1282	735.562	1	2	2	1	1
1283	660.204	0	2	0	2	0
1284	735.562	1	2	0	1	1
1285	1344.24	0	1	1	3	0
1286	1023.38	1	1	1	1	0
1287	735.562	1	2	2	1	1
1288	1120.28	0	1	2	1	0
1289	992.333	1	1	2	1	0
1290	1344.24	0	1	3	2	0
1291	1023.38	1	1	2	1	0
1292	735.562	1	2	2	1	0
1293	735.562	1	2	2	2	0
1294	1344.24	0	1	2	1	1
1295	1023.38	1	1	1	1	1
1296	337.226	1	2	0	1	1
1297	616.28	0	1	0	1	1
1298	526.983	1	2	1		0
1299	733.188	1	1	3	1	0
1300	526.981	1	2	3	2	1
1301	526.981	1	2	0	1	0
1302	710.943	1	1	2	2	0
1303	526.983	1	2	1	1	0
1304	963.059	0	1	1	1	0
1305	733.188	1	1	1	2	1
1306	963.059	0	1	1	1	0
1307	733.188	1	1	1	3	0
1308	302.678	0	2	2	3	0
1309	302.678	0	2	0	4	0
1310	337.226	1	2	0	4	0
1311	337.226	1	2	1	4	0
1312	302.678	0	2	1	2	0
1313	302.678	0	2	2	4	0
1314	337.226	1	2	2	0	0
1315	302.678	0	2	1	3	0
1316	293.921	1	2	1	2	0
1317	302.678	0	2	2	3	0
1318	337.226	1	2	2	1	0
1319	302.678	0	2	0	1	0
1320	581.567	0	2	1	3	0
1321	1184.12	0	1	2	4	0
1322	647.948	1	2	0		0
1323	647.948	1	2	2	2	0
1324	608.307	0	2	2	5	0
1325	1032.22	0	1	3	5	0
1326	1238.57	0	1	2	4	0
1327	677.743	1	2	2	2	0
1328	942.939	1	1	2	3	0
1329	914.329	1	1	1	2	0
1330	942.939	1	1	3	3	0
1331	1329.29	1	0	2	1	0
1332	1329.29	1	0	1	1	0
1333	1329.29	1	0	2	3	1
1334	1578.81	0	0	1	0	1
1335	1578.81	0	0	3	1	1
1336	1329.29	1	0	1	1	1
1337	1578.81	0	0	2	5	0
1338	1138.42	1	0	3		0
1339	1138.42	1	0	3	1	0
1340	1138.42	1	0	3		1
1341	1478.52	0	0	3	0	1
1342	1138.42	1	0	2		1
1343	1138.42	1	0	3	1	0
1344	1478.52	0	0	3	1	0
1345	1138.42	1	0	2	1	0

## Sheet: 2015
number	weight factor	sex	age group	Years of study	Income	difficulty acess
1	518.889	0	2	1	1	0
2	854.492	1	2	2	2	0
3	854.492	1	2	1	1	0
4	854.492	1	2	1	2	0
5	1010.1	1	1	2	1	1
6	1433.13	0	2	2	4	0
7	1433.13	0	2	2	3	0
8	1102.45	1	1	3	3	0
9	1032.26	1	0	4	5	0
10	1350.06	0	0	4	5	1
11	1032.26	1	0	4	5	0
12	1350.06	0	0	4	5	0
13	1004.95	0	0	4	3	0
14	710.071	1	0	3	3	0
15	710.071	1	0	3	0	0
16	1593.43	1	1	1	3	0
17	2776.57	0	1	0	2	0
18	2776.57	0	1	0	2	0
19	1021.51	1	0	4	2	0
20	1188.87	0	0	2	3	0
21	1336.01	0	0	1	3	1
22	1021.51	1	0	0	2	0
23	840.019	1	0	2	1	0
24	1021.51	1	0	1	1	0
25	1021.51	1	0	3	2	1
26	1336.01	0	0	2	3	1
27	1188.87	0	0	2	2	0
28	1336.01	0	0	1		1
29	840.019	1	0	3	2	0
30	1021.51	1	0	2		1
31	1021.51	1	0	1		1
32	840.019	1	0	2	1	0
33	1188.87	0	0	2	3	1
34	840.019	1	0	2	0	0
35	1021.51	1	0	2	3	1
36	840.019	1	0	2	0	0
37	1336.01	0	0	2		1
38	1021.51	1	0	3	2	1
39	1021.51	1	0	3	2	1
40	840.019	1	0	2	0	0
41	840.019	1	0	3	2	1
42	1188.87	0	0	0	1	1
43	840.019	1	0	2	2	1
44	1188.87	0	0	2	2	0
45	840.019	1	0	2	1	0
46	840.019	1	0	3	1	1
47	840.019	1	0	1	4	1
48	787.318	1	2	0	1	1
49	930.692	1	1	0	1	0
50	1621.74	0	1	0	3	1
51	1621.74	0	1	2	4	1
52	930.692	1	1	0	0	1
53	930.692	1	1	0	1	0
54	1209.85	0	2	2	2	0
55	787.318	1	2	0	1	1
56	595.341	0	2	1	1	0
57	337.672	1	2	0	1	0
58	337.672	1	2	1	2	1
59	337.672	1	2	0	2	1
60	708.939	1	2	0		1
61	838.039	1	1	1	2	1
62	838.039	1	1	1	1	0
63	838.039	1	1	2	1	1
64	1089.4	0	2	1	2	1
65	708.939	1	2	1	0	0
66	1460.3	0	1	1	2	0
67	1089.4	0	2	0	1	0
68	708.939	1	2	2	3	1
69	114.566	1	2	1	1	1
70	135.428	1	1	2	3	0
71	135.428	1	1	1	2	0
72	135.428	1	1	2	2	1
73	114.566	1	2	2	1	0
74	1516.58	1	1	4	2	0
75	1849.1	0	1	2	5	0
76	1516.58	1	1	1	1	0
77	1516.58	1	1	2	1	0
78	1849.1	0	1	0	5	0
79	1516.58	1	1	3	3	0
80	1516.58	1	1	2	1	0
81	337.672	1	2			0
82	1660.63	0	1	3	4	0
83	806.198	1	2	3	5	0
84	806.199	1	2	4	4	0
85	806.198	1	2	2	5	0
86	906.989	1	1	2	2	0
87	767.268	1	2	4	4	0
88	947.34	1	1	3	3	0
89	801.403	1	2	2	2	0
90	801.402	1	2	2	1	1
91	801.403	1	2	0	2	1
92	1253.64	0	1	2	4	0
93	1253.64	0	1	2	3	0
94	513.609	0	0	0	5	0
95	490.455	1	0	4	5	0
96	846.03	1	2	2	2	0
97	846.031	1	2	1		0
98	846.031	1	2	1	1	0
99	1300.07	0	2	1	2	0
100	1000.1	1	1	3	4	0
101	1300.07	0	2	2	2	0
102	1000.1	1	1	3	5	1
103	857.681	1	1	0	1	1
104	1494.52	0	1	0	2	0
105	725.554	1	2	0	2	0
106	857.681	1	1	0	3	1
107	857.681	1	1	2	1	0
108	857.681	1	1	1	2	1
109	639.369	1	2	0	1	1
110	639.368	1	2	2	5	0
111	1316.99	0	1	2	2	1
112	1316.99	0	1	2	2	0
113	755.799	1	1	1	2	0
114	1516.58	1	1	1	2	0
115	1516.58	1	1	1	2	1
116	929.649	1	1	4		1
117	1208.49	0	2	2	3	0
118	1208.49	0	2	3		1
119	1208.49	0	2	1	3	0
120	786.437	1	2	1	1	0
121	387.423	1	2	1		0
122	1166.44	1	1	2	2	0
123	1166.44	1	1	1	1	0
124	1166.44	1	1	0		0
125	986.748	1	2	1	0	1
126	986.748	1	2	0		0
127	2032.54	0	1	1	3	1
128	1290.05	0	0	3	5	1
129	911.51	1	0	2	3	0
130	1421.99	0	0	4	4	1
131	911.51	1	0	1	1	1
132	1290.05	0	0	2	3	1
133	1421.99	0	0	3	3	1
134	1290.05	0	0	4	5	1
135	1087.26	1	0	3	2	0
136	911.51	1	0	2	4	1
137	1290.05	0	0	3	4	0
138	1290.05	0	0	3	4	0
139	1087.26	1	0	2	1	1
140	1087.26	1	0	2	0	1
141	1087.26	1	0	2	2	1
142	911.51	1	0	0	1	1
143	1087.26	1	0	1	1	1
144	1087.26	1	0	3	3	1
145	1421.99	0	0	2		1
146	1087.26	1	0	0	3	1
147	1290.05	0	0	3	4	1
148	1087.26	1	0	3	3	1
149	1290.05	0	0	4	3	0
150	911.51	1	0	2	1	1
151	1421.99	0	0	3	3	1
152	1087.26	1	0	4	5	0
153	1849.1	0	1	4	5	1
154	1516.58	1	1	3	0	1
155	387.423	1	2	0		0
156	595.341	0	2	1	1	0
157	387.423	1	2	1	2	0
158	387.423	1	2	0	1	1
159	387.423	1	2	0	1	0
160	1006.63	1	2	2	3	1
161	1006.62	1	2	2	1	0
162	337.672	1	2	1	1	0
163	1512.43	0	1	1	1	1
164	867.956	1	1	2	1	0
165	867.956	1	1	3		0
166	734.248	1	2	2	3	1
167	734.247	1	2	2	1	0
168	867.956	1	1	4		1
169	734.247	1	2	2	4	1
170	595.341	0	2	0	1	1
171	743.093	1	2	1	2	1
172	878.411	1	1	2	1	0
173	743.093	1	2	0	2	0
174	971.207	1	2	0	1	1
175	723.415	1	0	1	1	1
176	1849.1	0	1	0	4	0
177	1849.1	0	1	2	5	0
178	1516.58	1	1	1	2	1
179	1516.58	1	1	0	1	1
180	1516.58	1	1	3	4	1
181	1450.16	1	0	1	3	0
182	1896.63	0	0	2	5	0
183	1450.16	1	0	2	2	0
184	1450.16	1	0	2	2	0
185	1450.16	1	0	0	0	1
186	1450.16	1	0	2	2	1
187	1896.63	0	0	4	5	0
188	1638.71	0	0	2	2	0
189	1638.71	0	0	2	4	0
190	1157.86	1	0	2	4	0
191	1638.71	0	0	2	4	0
192	1896.63	0	0	3	4	0
193	1450.16	1	0	3	2	0
194	1896.63	0	0	3	5	0
195	1450.16	1	0	3	4	0
196	1157.86	1	0	1	2	1
197	1450.16	1	0	2	1	1
198	1450.16	1	0	3	0	1
199	818.617	1	0	3	4	1
200	1586.74	1	0	4	2	0
201	1158.58	0	0	0	4	0
202	1586.74	1	0	2	1	1
203	1158.58	0	0	3	2	0
204	2075.24	0	0	2	3	1
205	1586.74	1	0	2	4	1
206	1158.58	0	0	3	5	0
207	1586.74	1	0	1	3	0
208	818.617	1	0	1	1	0
209	1586.74	1	0	2	2	1
210	723.415	1	0	3	2	0
211	1516.58	1	1	2	5	0
212	1849.1	0	1	2	4	0
213	1102.97	1	1	2	3	0
214	1516.58	1	1	0	0	0
215	1849.1	0	1	1	3	0
216	1516.58	1	1	1	1	1
217	1516.58	1	1	3	1	0
218	1516.58	1	1	0	1	1
219	1849.1	0	1	2	2	1
220	723.415	1	0	2	3	1
221	1134.77	1	1	4	3	0
222	1977.36	0	1	4	2	0
223	1475.14	0	2	4	3	0
224	959.964	1	2	0	1	0
225	1134.77	1	1	1	1	0
226	1849.1	0	1	2	2	0
227	1516.58	1	1	1	2	1
228	1222.55	0	2	3	2	0
229	795.589	1	2	4	5	0
230	944.527	1	1	2	0	0
231	799.022	1	2	2	1	1
232	1227.83	0	2	3	4	0
233	1227.83	0	2	2		0
234	1227.83	0	2	1	2	1
235	805.062	0	0	1	0	0
236	615.552	1	0	2	2	1
237	615.552	1	0	2	2	0
238	805.062	0	0	2	3	0
239	615.552	1	0	1	2	1
240	805.062	0	0	2	3	0
241	615.552	1	0	1	1	1
242	615.552	1	0	2	2	0
243	805.062	0	0	3	2	1
244	1810.86	0	1	0	4	0
245	1039.22	1	1	2	0	0
246	879.129	1	2	0	3	0
247	1810.86	0	1	0	4	0
248	1516.58	1	1	1	2	0
249	1849.1	0	1	3	3	1
250	1516.58	1	1	0	1	0
251	1849.1	0	1	1	1	0
252	1516.58	1	1	3	1	1
253	1102.97	1	1	1	1	1
254	1516.58	1	1	2	2	0
255	1849.1	0	1	2	4	0
256	1810.71	1	1	1	2	0
257	1810.71	1	1	2	1	1
258	387.423	1	2	3	0	0
259	595.341	0	2	3	5	0
260	387.423	1	2	0		0
261	1921.48	0	1	2	3	0
262	894.356	1	1	1	0	1
263	1162.61	0	2	1	1	1
264	894.356	1	1	1	1	1
265	756.581	1	2	1	1	1
266	894.356	1	1	1	2	0
267	756.582	1	2	1	2	0
268	894.356	1	1	2	2	1
269	756.582	1	2	2	1	0
270	756.581	1	2	1	1	0
271	1162.61	0	2	1	3	1
272	756.582	1	2	1	1	0
273	756.581	1	2	1	1	1
274	1162.61	0	2	3	1	1
275	894.356	1	1	0	2	0
276	323.517	0	0	4	5	0
277	308.933	1	0	3	3	0
278	647.65	1	1	4	2	1
279	647.65	1	1	3	3	0
280	1473.9	0	2	1		0
281	1133.82	1	1	2	5	0
282	364.747	1	0	4	5	0
283	764.66	1	1	3	5	0
284	1115.22	1	1	2	5	0
285	943.423	1	2	2	1	0
286	943.424	1	2	0	1	0
287	943.423	1	2	2	2	0
288	337.672	1	2	1	1	0
289	387.423	1	2	2	2	0
290	787.951	1	2	0	2	1
291	1210.82	0	2	1	2	0
292	787.951	1	2	3		0
293	931.44	1	1	2	1	0
294	787.951	1	2	2	3	0
295	787.952	1	2	2	5	0
296	1102.97	1	1	4	1	0
297	550.961	0	0	2	4	0
298	1344.81	0	1	4	5	0
299	821.009	1	0	2	2	1
300	821.009	1	0	2	2	1
301	1027.66	0	0	2	4	0
302	821.009	1	0	3	5	0
303	726.118	1	0	2	2	0
304	1073.77	0	0	1	2	1
305	726.118	1	0	0	1	0
306	1027.66	0	0	1	2	0
307	821.009	1	0	1	2	0
308	821.009	1	0	2	2	1
309	1073.77	0	0	2	2	0
310	1027.66	0	0	2	1	0
311	821.009	1	0	1	2	1
312	1073.77	0	0	3	4
313	821.009	1	0	0	2	1
314	1027.66	0	0	2	2	0
315	821.009	1	0	3	2	0
316	1073.77	0	0	2	2	1
317	1027.66	0	0	4	1	0
318	726.118	1	0	3	1	1
319	726.118	1	0	3	3	0
320	726.118	1	0	3	2	0
321	1073.77	0	0	2	5	1
322	821.009	1	0	3	2	0
323	726.118	1	0	4	3	0
324	1073.77	0	0	3	5	0
325	1073.77	0	0	4	4	0
326	821.009	1	0	2	2	0
327	726.118	1	0	2	0	0
328	821.009	1	0	2	3	0
329	726.118	1	0	0	1	1
330	1027.66	0	0	0	0	1
331	1027.66	0	0	3	2	0
332	726.118	1	0	0	1	1
333	821.009	1	0	2	2	1
334	821.009	1	0	2	2	0
335	821.009	1	0	2	2	1
336	1027.66	0	0	1	2	0
337	1123.69	0	2	1	4	0
338	731.254	1	2	0	2	0
339	1123.69	0	2	3	2	1
340	731.254	1	2	2	3	0
341	864.417	1	1	2	1	0
342	1506.26	0	1	3	5	1
343	1516.58	1	1	2	1	0
344	1516.58	1	1	2	1	0
345	1516.58	1	1	4	5	1
346	1516.58	1	1	2	1	1
347	723.415	1	0	1	2	0
348	1516.58	1	1	2	0	1
349	1849.1	0	1	2	2	1
350	1516.58	1	1	2	3	0
351	1516.58	1	1	2	2	1
352	1849.1	0	1	2	2	0
353	1849.1	0	1	1	3	1
354	1339.93	0	2	2	3	0
355	871.971	1	2	1	2	1
356	1796.12	0	1	2	2	0
357	871.971	1	2	0	4	1
358	1030.76	1	1	2	1	0
359	1030.76	1	1	2	1	1
360	871.971	1	2	0	1	1
361	871.971	1	2	0	1	1
362	1175.51	1	0	0	2	0
363	759.505	1	0	2	2	0
364	759.505	1	0	2	1	0
365	759.505	1	0	3	2	0
366	993.333	0	0	3	4	0
367	993.333	0	0	2	4	0
368	759.505	1	0	3	1	0
369	759.505	1	0	0	0	1
370	1663.69	0	0	3	4	0
371	759.505	1	0	2	4	0
372	993.333	0	0	2	4	0
373	993.333	0	0	2	3	0
374	759.505	1	0	3	2	0
375	993.333	0	0	3	3	1
376	993.333	0	0	1	2	1
377	993.333	0	0	1	4	0
378	1175.51	1	0	2	2	0
379	759.505	1	0	2	2	1
380	993.333	0	0	3	5	0
381	1849.1	0	1	1	2	0
382	1516.58	1	1	0	1	0
383	759.505	1	0	4	5	1
384	1144.55	1	1	2	1	0
385	968.232	1	2	2		0
386	1144.55	1	1	2		0
387	595.341	0	2	1	4	1
388	1109.1	1	1	1	1	0
389	1932.63	0	1	1		1
390	1109.1	1	1	2	1	0
391	1932.63	0	1	2	3	1
392	938.244	1	2	1	1	0
393	1109.1	1	1	0	1	0
394	938.244	1	2	0	1	1
395	623.251	1	1	0	3	0
396	623.251	1	1	1	1	0
397	623.251	1	1	1	2	0
398	623.251	1	1	0	2	0
399	623.251	1	1	0	1	1
400	623.251	1	1	0	1	0
401	623.251	1	1	0	1	0
402	772.545	1	2	1	1	1
403	1591.31	0	1	0	2	0
404	1591.31	0	1	2	1	0
405	913.227	1	1	2	1	1
406	913.227	1	1	0	2	1
407	1344.81	0	1	0	2	1
408	1102.97	1	1	1	0	1
409	1102.97	1	1	1	2	0
410	1344.81	0	1	2	1	1
411	1102.97	1	1	2	3	0
412	1102.97	1	1	0	1	1
413	1102.97	1	1	0	1	1
414	1344.81	0	1	0	1	1
415	1102.97	1	1	0	1	1
416	1090.72	0	1	0	1	0
417	1102.97	1	1	1	1	1
418	1344.81	0	1	3	2	1
419	550.961	0	0	0	1	0
420	387.423	1	2	2	1	0
421	595.341	0	2	0	3	1
422	1198.73	1	2	2	1	0
423	922.141	1	1	1	2	1
424	922.141	1	1	1	1	0
425	1020.02	1	0	4	1	0
426	1212.1	0	0	4	4	0
427	1020.02	1	0	3	1	1
428	1020.02	1	0	2	0	0
429	1020.02	1	0	4	2	0
430	1020.02	1	0	3	4	0
431	1020.02	1	0	3	4	1
432	1020.02	1	0	2	0	1
433	926.777	1	0	2	2	0
434	1020.02	1	0	3	4	0
435	1212.1	0	0	1	0	0
436	1020.02	1	0	4		1
437	1020.02	1	0	3	3	1
438	1020.02	1	0	2	4	0
439	1212.1	0	0	2	2	0
440	1020.02	1	0	2	1	0
441	1443.62	0	0	2	2	0
442	1443.62	0	0	1	2	0
443	926.777	1	0	2	1	0
444	1443.62	0	0	3	5	0
445	926.777	1	0	4	4	0
446	1212.1	0	0	3	5	1
447	1443.62	0	0	0	1	0
448	926.777	1	0	2	0	1
449	1020.02	1	0	4	2	0
450	926.777	1	0	3	4	0
451	1285.23	1	0	2	1	1
452	1285.23	1	0	1	1	1
453	2036.33	0	0	1	0	0
454	1556.98	1	0	1	0	1
455	1285.23	1	0	2	1	1
456	2036.33	0	0	1	1	0
457	2036.33	0	0	0	0	1
458	1285.23	1	0	2	3	0
459	387.423	1	2	1	3	0
460	886.913	0	1	2	4	1
461	430.575	1	2	0	1	1
462	661.65	0	2	1	1	0
463	508.983	1	1	0	2	0
464	794.38	1	0	1	1	0
465	1484.87	0	0	2	4	0
466	1049.17	1	0	2	2	0
467	1049.17	1	0	2	0	0
468	1038.94	0	0	2	4	0
469	794.38	1	0	2	3	0
470	1038.94	0	0	2	2	1
471	794.38	1	0	2	1	0
472	794.38	1	0	1	2	0
473	794.38	1	0	1	0	0
474	1049.17	1	0	0	1	0
475	1049.17	1	0	2	1	1
476	1038.94	0	0	3	5	0
477	794.38	1	0	2	2	0
478	794.38	1	0	3	0	0
479	1038.94	0	0	0	0	0
480	794.38	1	0	1	3	0
481	1049.17	1	0	2	4	0
482	1049.17	1	0	2	4	0
483	794.38	1	0	2	2	0
484	1049.17	1	0	1	0	0
485	1484.87	0	0	2	3	0
486	1038.94	0	0	3	3	0
487	794.38	1	0	4	3	0
488	1038.94	0	0	1	3	0
489	1516.58	1	1	0	3	1
490	1849.1	0	1	2	2	1
491	1849.1	0	1	3	4	1
492	1516.58	1	1	0	1	1
493	1056.03	1	1	1	1	1
494	893.345	1	2	1	1	1
495	1372.77	0	2	1	1	0
496	1849.1	0	1	0	5	0
497	1516.58	1	1	4	5	0
498	1849.1	0	1	4		0
499	1849.1	0	1	4	5	0
500	1516.58	1	1	3	5	0
501	723.415	1	0	0	3	1
502	1516.58	1	1	3	4	0
503	878.979	1	1	1	1	0
504	1142.62	0	2	1	1	0
505	743.573	1	2	0	1	0
506	387.423	1	2	0	1	0
507	595.341	0	2	0	3	0
508	1883.06	0	1	1	1	0
509	1080.66	1	1	0	1	0
510	1080.66	1	1	2	1	0
511	1080.66	1	1	1		1
512	914.182	1	2	2	1	0
513	1404.79	0	2	3	2	1
514	1404.79	0	2	2		0
515	914.182	1	2	0	0	0
516	914.182	1	2	2	1	0
517	1883.06	0	1	1	1	0
518	1404.79	0	2	0	1	0
519	914.182	1	2	2	1	0
520	2101.46	0	1	1	2	0
521	1020.21	1	2	0	2	0
522	1020.21	1	2	1	2	0
523	2101.46	0	1	0	1	0
524	1020.21	1	2	2	1	0
525	1020.21	1	2	1	1	1
526	1358.13	1	1	1	1	0
527	928.244	0	0	2	4	1
528	1098.49	1	0	1	0	1
529	709.737	1	0	1	1	1
530	928.244	0	0	2	0	0
531	928.244	0	0	2	2	1
532	709.737	1	0	2	1	1
533	709.737	1	0	2	3	0
534	709.737	1	0	3	2	1
535	709.737	1	0	2	2	0
536	709.737	1	0	2	4	0
537	1098.49	1	0	2	1	1
538	1098.49	1	0	1	2	1
539	928.244	0	0	3	4	0
540	1554.67	0	0	0	2	1
541	709.737	1	0	1	2	0
542	1098.49	1	0	2	2	1
543	709.737	1	0	0	2	1
544	567.781	1	0	2	1	1
545	567.781	1	0	2	2	1
546	567.781	1	0	1	2	1
547	567.781	1	0	3	2	0
548	567.781	1	0	2	2	0
549	567.781	1	0	3	2	1
550	1098.49	1	0	1	3	0
551	567.781	1	0	2	3	1
552	567.781	1	0	0	3	1
553	567.781	1	0	0	0	1
554	742.583	0	0	1	1	1
555	567.781	1	0	2	0	1
556	567.781	1	0	2	2	0
557	567.781	1	0	2	1	0
558	742.583	0	0	2	3	0
559	1071.47	1	0	2	0	1
560	1071.47	1	0	1	2	1
561	829.18	1	0	1	1	1
562	1071.47	1	0	2	2	0
563	829.18	1	0	2	2	0
564	829.18	1	0	1	2	1
565	829.18	1	0	1	0	1
566	829.18	1	0	0	1	1
567	1173.53	0	0	2	2	0
568	829.18	1	0	2	1	0
569	1401.35	0	0	2	0	1
570	1071.47	1	0	1	1	1
571	829.18	1	0	0	4	0
572	829.18	1	0	2	1	1
573	387.423	1	2	1	1	0
574	1516.58	1	1	3	1	1
575	1344.81	0	1	3	4	0
576	1849.1	0	1	4	5	0
577	1799.98	1	0	4	5	0
578	1114.36	1	0	4	5	0
579	1799.98	1	0	4	4	0
580	1577.14	0	0	4		0
581	1516.58	1	1	3	4	0
582	1849.1	0	1	2	2	0
583	1516.58	1	1	0	2	1
584	1849.1	0	1	1	2	0
585	561.264	0	0	3	2	0
586	561.264	0	0	1	2	1
587	429.143	1	0	3	2	1
588	604.096	1	0	3	4	0
589	790.079	0	0	3	5	0
590	604.096	1	0	4		0
591	790.079	0	0	4	4	0
592	790.079	0	0	3		1
593	790.079	0	0	3	2	1
594	604.096	1	0	3	3	0
595	604.096	1	0	1	1	1
596	1103.2	1	0	2	2	1
597	790.079	0	0	2	2	1
598	604.096	1	0	2	0	1
599	1103.2	1	0	3	5	0
600	1103.2	1	0	1	1	1
601	1561.34	0	0	0	2	0
602	1561.34	0	0	1	2	1
603	1103.2	1	0	1	0	0
604	1103.2	1	0	2	2	1
605	1103.2	1	0	1	0	0
606	1561.34	0	0	2	3	1
607	1561.34	0	0	2	3	0
608	1103.2	1	0	1	2	1
609	604.096	1	0	2	0	1
610	790.079	0	0	0	4	0
611	1725.17	0	1	2	4	1
612	1287	0	2	3	5	0
613	837.531	1	2	2	4	0
614	1287.01	0	2	3	4	0
615	837.531	1	2	0	4	0
616	837.531	1	2	2	3	1
617	1287.01	0	2	1	1	0
618	1717.41	0	2	0	1	1
619	1321.14	1	1	1	1	0
620	1503.28	0	0	2	1	1
621	757.567	0	0	2	5	0
622	1516.58	1	1	3	1	0
623	1849.1	0	1	1	3	0
624	1849.1	0	1	3	5	0
625	1516.58	1	1	2	3	1
626	1516.58	1	1	2	1	0
627	1849.1	0	1	1	3	0
628	1516.58	1	1	2	3	0
629	1849.1	0	1	2	3	0
630	1516.58	1	1	2	1	0
631	865.474	1	0	3	3	1
632	648.148	1	0	2	2	0
633	1224.89	0	0	3	3	1
634	847.693	0	0	3	2	0
635	648.148	1	0	2	4	1
636	847.693	0	0	2	2	1
637	865.474	1	0	1	4	0
638	648.148	1	0	3	2	0
639	648.148	1	0	4	2	0
640	847.693	0	0	3	3	1
641	648.148	1	0	3	2	0
642	847.693	0	0	1	4	1
643	648.148	1	0	3	0	1
644	847.693	0	0	3	5	0
645	865.474	1	0	2	1	0
646	689.107	1	0	3	0	0
647	865.474	1	0	1	1	0
648	865.474	1	0	2	1	0
649	689.107	1	0	3	0	0
650	1224.89	0	0	0	5	0
651	865.474	1	0	3	0	0
652	901.262	0	0	4	3	0
653	901.262	0	0	4	5	1
654	689.107	1	0	3	3	0
655	689.107	1	0	1	4	1
656	901.262	0	0	2	0	1
657	1224.89	0	0	2	3	0
658	901.262	0	0	1	3	1
659	689.107	1	0	2	3	1
660	1224.89	0	0	3	4	1
661	689.107	1	0	4	4	1
662	901.262	0	0	2	3	1
663	689.107	1	0	3	3	1
664	901.262	0	0	1	4	0
665	1249.44	0	2	3	2	0
666	813.087	1	2	0	3	0
667	961.153	1	1	1	1	0
668	813.087	1	2	2	1	0
669	813.087	1	2	2	2	1
670	813.087	1	2	2	3	1
671	813.087	1	2	0	1	1
672	813.087	1	2	2	2	1
673	807.935	0	0	4	5	0
674	617.749	1	0	4	4	0
675	617.749	1	0	2	3	1
676	617.749	1	0	3	4	0
677	617.749	1	0	2	3	1
678	617.749	1	0	2	2	1
679	1383.24	0	0	2	5	0
680	617.749	1	0	4	3	1
681	617.749	1	0	2		1
682	977.36	1	0	3	4	0
683	617.749	1	0	2	2	1
684	617.749	1	0	1	3	1
685	617.749	1	0	2	2	1
686	617.749	1	0	3		0
687	807.935	0	0	3	3	0
688	617.749	1	0	3	3	0
689	617.749	1	0	4	4	0
690	807.935	0	0	3	3	0
691	617.749	1	0	4	2	1
692	617.749	1	0	1	2	0
693	977.36	1	0	4	5	1
694	1383.24	0	0	0	1	1
695	617.749	1	0	2	0	0
696	617.749	1	0	3	3	1
697	1383.24	0	0	3	5	0
698	1383.24	0	0	3	4	0
699	617.749	1	0	4	5	0
700	387.423	1	2	1	1	0
701	935.691	1	2	1	2	0
702	1106.08	1	1	3	4	0
703	935.692	1	2	2	3	0
704	1106.08	1	1	3	2	1
705	1266.23	1	0	4	3	1
706	1792.08	0	0	4	4	0
707	1069.99	0	0	4	5	0
708	528.678	1	0	1	1	1
709	1069.99	0	0	4	2	1
710	818.12	1	0	4	2	1
711	1069.99	0	0	3	4	0
712	1792.08	0	0	4	4	0
713	818.12	1	0	2	5	1
714	818.12	1	0	1	2	1
715	2108.82	0	0	2	4	1
716	1247.8	1	0	0	1	0
717	1765.98	0	0	1	2	0
718	2108.82	0	0	0	0	1
719	2108.82	0	0	3	2	1
720	1638.93	1	0	4	5	0
721	1849.1	0	1	2	2	0
722	1516.58	1	1	1	2	0
723	850.061	1	1	1	4	1
724	719.109	1	2	1	1	1
725	719.109	1	2	2	3	1
726	719.109	1	2	1	2	1
727	1481.24	0	1	3	5
728	850.061	1	1	4	4	0
729	719.109	1	2	2	2	0
730	719.109	1	2	0	1	0
731	1020.79	1	2	2	0	0
732	1206.67	1	1	2	1	0
733	679.818	1	0	3	2	1
734	889.114	0	0	3	5	1
735	889.114	0	0	4	4	1
736	922.965	1	0	4	5	1
737	679.818	1	0	4	4	1
738	889.114	0	0	4	4	1
739	679.818	1	0	4	5	0
740	679.818	1	0	4	4	1
741	1306.26	0	0	4	4	0
742	679.818	1	0	3	3	1
743	922.965	1	0	3	3	0
744	679.818	1	0	4	4	0
745	679.818	1	0	4	4	0
746	889.114	0	0	4	4	1
747	679.818	1	0	3	4	1
748	889.114	0	0	2	3	1
749	889.114	0	0	2	3	1
750	922.965	1	0	2	3	0
751	889.114	0	0	2	2	1
752	1733.41	1	1	2	0	1
753	1051.95	1	1	2	2	0
754	1051.95	1	1	2	5	0
755	1282.6	0	1	2	2	0
756	1051.95	1	1	1	2	0
757	1051.95	1	1	1	1	0
758	1051.95	1	1	0	1	1
759	1051.95	1	1	2	1	0
760	1282.6	0	1	2	1	0
761	1104.52	1	1	2	1	1
762	1104.52	1	1	3	3	0
763	1151.29	0	2	2	2	0
764	885.647	1	1	2	1	0
765	885.647	1	1	1	1	0
766	1543.26	0	1	0	1	0
767	885.647	1	1	2		0
768	1131.95	1	0	1	3	1
769	821.232	1	0	3	2	0
770	1480.44	0	0	3	3	0
771	1131.95	1	0	2	3	1
772	821.232	1	0	2	2	0
773	1131.95	1	0	1	3	1
774	1162.28	0	0	3	5	0
775	1480.44	0	0	1	3	0
776	1131.95	1	0	3	3	1
777	1131.95	1	0	3	4	0
778	821.232	1	0	2	1	1
779	821.232	1	0	3	2	1
780	1131.95	1	0	3	0	1
781	1131.95	1	0	2	0	1
782	1131.95	1	0	2	0	0
783	1480.44	0	0	2	5	0
784	821.232	1	0	2	4	0
785	1162.28	0	0	2	1	0
786	1131.95	1	0	3	2	0
787	1084.35	1	1	2		1
788	1889.51	0	1	0	1	0
789	917.31	1	2	2	1	0
790	1889.51	0	1	1		0
791	1409.6	0	2	0	2	0
792	690.771	0	0	2	3	0
793	528.165	1	0	3	3	1
794	528.165	1	0	3	2	0
795	1285.49	0	0	4	4	0
796	908.289	1	0	3	2	0
797	1285.49	0	0	2	4	0
798	528.165	1	0	2	3	0
799	528.165	1	0	3	2	0
800	908.289	1	0	3	2	0
801	757.567	0	0	2	4	0
802	1516.58	1	1	2	3	0
803	1516.58	1	1	2	3	0
804	757.567	0	0	3	4	0
805	1849.1	0	1	2	2	0
806	1516.58	1	1	1	1	0
807	1849.1	0	1	0	3	0
808	1849.1	0	1	2	2	0
809	1516.58	1	1	3	4	0
810	1516.58	1	1	2	2	0
811	1849.1	0	1	1	2	0
812	1849.1	0	1	3	2	0
813	1102.97	1	1	0	2	0
814	1849.1	0	1	3	3	0
815	1141.71	1	1	2	2	0
816	965.834	1	2	2	2	0
817	773.466	1	2	2	4	0
818	773.465	1	2	2	1	0
819	848.336	1	0	4	3	0
820	848.336	1	0	2	3	0
821	1200.64	0	0	2	5	1
822	1254.34	1	0	3	2	0
823	848.336	1	0	3	2	0
824	1640.51	0	0	2	3	0
825	1254.34	1	0	3	2	0
826	1200.64	0	0	2	4	0
827	1640.51	0	0	2	1	0
828	1254.34	1	0	2	3	0
829	1640.51	0	0	3	3	0
830	1254.34	1	0	2	4	1
831	1254.34	1	0	4	5	0
832	1254.34	1	0	3	0	0
833	1200.64	0	0	2	5	1
834	1254.34	1	0	2	2	1
835	1254.34	1	0	3	2	0
836	1200.64	0	0	3	2	0
837	1200.64	0	0	3	5	0
838	1200.64	0	0	2	4	1
839	848.336	1	0	3	4	0
840	1640.51	0	0	4	0	0
841	1254.34	1	0	0	5	0
842	1516.58	1	1	2	1	1
843	1516.58	1	1	2	3	0
844	723.415	1	0	2	3	0
845	1516.58	1	1	3	3	0
846	1516.58	1	1	2	1	1
847	1516.58	1	1	0	1	0
848	1516.58	1	1	3	1	0
849	1516.58	1	1	1	1	0
850	723.415	1	0	0	2	1
851	984.102	0	0	3		1
852	955.561	1	0	3	0	0
853	955.561	1	0	3	3	0
854	984.102	0	0	2	0	1
855	955.561	1	0	1	0	1
856	955.561	1	0	3	3	1
857	984.102	0	0	2	2	1
858	752.446	1	0	1	0	1
859	752.446	1	0	1	2	0
860	955.561	1	0	2	3	0
861	955.561	1	0	2	3	1
862	984.102	0	0	2	2	1
863	752.446	1	0	1	3	1
864	955.561	1	0	2	1	0
865	955.561	1	0	4	1	0
866	955.561	1	0	1	0	0
867	955.561	1	0	0	1	1
868	1352.39	0	0	3	4	0
869	984.102	0	0	2	2	0
870	669.53	1	2	1	1	1
871	1028.84	0	2	0	2	0
872	1028.84	0	2	2	1	1
873	791.452	1	1	2	2	1
874	669.53	1	2	0	1	0
875	669.529	1	2	2	5	1
876	1028.84	0	2	0	2	0
877	1031.91	1	1	0	1	1
878	1379.12	0	1	2	3	1
879	669.529	1	2	0	1	1
880	1849.1	0	1	3	3	0
881	1516.58	1	1	1	1	0
882	1849.1	0	1	2	1	1
883	1516.58	1	1	2	1	0
884	1163.18	1	1	3	1	1
885	1516.58	1	1	1	1	1
886	1893.62	0	0	2	0	1
887	1212.64	0	0	2	4	1
888	856.819	1	0	0	0	1
889	1893.62	0	0	3	3	0
890	1447.86	1	0	4	2	0
891	1212.64	0	0	2	4	0
892	1893.62	0	0	2	1	1
893	1447.86	1	0	4	3	1
894	1447.86	1	0	2	1	1
895	856.819	1	0	2	2	0
896	1212.64	0	0	2	2	1
897	1447.86	1	0	2	1	1
898	1893.62	0	0	2	4	0
899	856.819	1	0	2	0	1
900	856.819	1	0		2	1
901	1447.86	1	0	3	4	1
902	1893.62	0	0	2	2	0
903	1447.86	1	0	3	3	1
904	1212.64	0	0	2	4	0
905	1212.64	0	0	3	1	0
906	1212.64	0	0	2	2	0
907	856.819	1	0	3	1	0
908	856.819	1	0	2	1	0
909	1212.64	0	0	3	2	0
910	1447.86	1	0	2	2	1
911	1447.86	1	0	1	0	1
912	2147.41	0	2	0	1	1
913	1397.45	1	2	0	1	1
914	1044.9	1	0	2	1	0
915	1478.83	0	0	3	3	0
916	1478.83	0	0	2	5	0
917	1478.83	0	0	2	2	0
918	1023.43	0	0	2	3	1
919	1023.43	0	0	2	5	1
920	1023.43	0	0	0	4	1
921	1044.9	0	0	2	4	0
922	1478.83	0	0	2	1	0
923	782.52	1	0	0	0	1
924	782.52	1	0	1	0	1
925	782.52	1	0	2	2	1
926	1478.83	0	0	2	5	0
927	1044.9	1	0	1	2	0
928	782.52	1	0	2	0	0
929	1023.43	0	0	3	4	1
930	782.52	1	0	2	2	1
931	782.52	1	0	2	2	1
932	1141.82	1	2	1	1	1
933	1849.1	0	1	0	1	0
934	1044.9	1	0	3	0	0
935	1478.83	0	0	2	4	0
936	1044.9	1	0	1	2	1
937	2069.44	0	0	3	4	1
938	2069.44	0	0	2	5	0
939	1582.3	1	0	3	2	0
940	1680.09	1	1	2	1	0
941	1582.3	1	0	2	0	0
942	1582.3	1	0	3	0	1
943	1044.9	1	0	2	2	0
944	2069.44	0	0	2	2	1
945	1044.9	1	0	1		0
946	2069.44	0	0	1	0	0
947	1044.9	1	0	1	2	0
948	1582.3	1	0	3	2	1
949	1478.83	0	0	3	2	0
950	1044.9	1	0	3	2	0
951	1294.76	0	2	0	3	0
952	996.013	1	1	0	2	0
953	842.577	1	2	3	4	0
954	1294.76	0	2	4	4	0
955	996.013	1	1	4	5	0
956	1294.76	0	2	0		0
957	842.576	1	2	2		0
958	733.748	1	2	3	5	0
959	733.748	1	2	1	1	0
960	733.748	1	2	2	4	0
961	733.748	1	2	1		0
962	733.748	1	2	2		0
963	733.748	1	2	3	0	0
964	733.748	1	2	3	4	0
965	1127.53	0	2	4	5	0
966	733.748	1	2	4	4	0
967	1127.53	0	2	0	5	0
968	867.366	1	1	3	1	0
969	1127.53	0	2	4	5	0
970	1534.22	0	0	4		0
971	1534.22	0	0	4	5	0
972	1173.07	1	0	4	5	0
973	1534.22	0	0	4	5	0
974	1173.07	1	0	4	3	0
975	1534.22	0	0	4	5	0
976	1534.22	0	0	4	2	0
977	1534.22	0	0	4	4	0
978	880.294	1	0	4	5	0
979	1245.87	0	0	4	4	0
980	788.484	1	0	4	5	0
981	788.484	1	0	4	3	0
982	5496.85	0	0	4	5	0
983	4202.9	1	0	4	0	1
984	1057.8	1	0	3	5	1
985	1497.09	0	0	2	2	1
986	1057.8	1	0	3	2	1
987	1497.09	0	0	3	5	1
988	1057.8	1	0	3	4	0
989	1057.8	1	0	2	2	0
990	1876.51	0	1	0	2	0
991	1076.89	1	1	0	1	1
992	910.998	1	2	1	3	1
993	1399.9	1	2	1	2	1
994	1516.58	1	1	3	5	1
995	757.567	0	0	3	2	1
996	1516.58	1	1	2	0	1
997	757.567	0	0	3		0
998	2499.03	1	1	3	1	1
999	1849.1	0	1	4		0
1000	1849.1	0	1	2	0	1
1001	1102.97	1	1	2	2	0
1002	1516.58	1	1	3	2	1
1003	1734.9	0	0	3	3	0
1004	821.232	1	0	3	5	0
1005	1326.51	1	0	1	1	1
1006	821.232	1	0	3	2	0
1007	821.232	1	0	3	5	0
1008	1326.51	1	0	3	4	1
1009	1734.9	0	0	4	4	0
1010	1326.51	1	0	2	0	1
1011	821.232	1	0	3	2	1
1012	1162.28	0	0	4	3	0
1013	1734.9	0	0	3	3	0
1014	821.232	1	0	2	0	0
1015	1734.9	0	0	2	4	1
1016	1326.51	1	0	2	3	0
1017	1326.51	1	0	3	4	1
1018	821.232	1	0	2	1	1
1019	1326.51	1	0	4	5	0
1020	1734.9	0	0	3	4	1
1021	821.232	1	0	2	0	1
1022	1162.28	0	0	3	5	1
1023	1326.51	1	0	3	3	0
1024	387.423	1	2	0	1	1
1025	774.77	1	2	2	3	0
1026	1595.9	0	1	2	3	1
1027	1595.9	0	1	1	1	0
1028	945.021	1	0	2	0	0
1029	1337.47	0	0	2	2	0
1030	945.021	1	0	0	2	0
1031	945.021	1	0	2	1	0
1032	945.021	1	0	3	0	1
1033	945.021	1	0	1	2	1
1034	1144.84	1	0	0	2	1
1035	1144.84	1	0	2	2	0
1036	1337.47	0	0	1	1	1
1037	1144.84	1	0	2	2	0
1038	945.021	1	0	2	5	0
1039	1497.31	0	0	2	3	0
1040	1337.47	1	0	1	0	1
1041	1337.27	0	0	0	3	1
1042	1144.84	1	0	2	2	1
1043	945.021	1	0	2		0
1044	1144.84	1	0	1	3	1
1045	1849.1	0	1	1	1	0
1046	1516.58	1	1	2	2	1
1047	1516.58	1	1	3	4	0
1048	1516.58	1	1	2	1	1
1049	1809.07	0	0	2	3	0
1050	1809.07	0	0	3	3	0
1051	1051.31	1	0	1	2	1
1052	1383.21	1	0	2	2	1
1053	1383.21	1	0	2	2	1
1054	1487.9	0	0	2	3	0
1055	1809.07	0	0	4	2	0
1056	1051.31	1	0	2	3	0
1057	1051.31	1	0	2	2	0
1058	1051.31	1	0	3	3	1
1059	1487.9	0	0	2	4	0
1060	1051.31	1	0	2	0	0
1061	1051.31	1	0	3	4	0
1062	1383.21	1	0	2	3	1
1063	1383.21	1	0	3	2	0
1064	1487.9	0	0	2	2	1
1065	1383.21	1	0	3	1	1
1066	1487.9	0	0	2	4	0
1067	1051.31	1	0	0	1	1
1068	1809.07	0	0	1	0	1
1069	1051.31	1	0	2	0	0
1070	1809.07	0	0	1	3	0
1071	1383.21	1	0	0	0	0
1072	1430.97	0	1	2	2	1
1073	694.703	1	2	2	2	1
1074	694.704	1	2	2	2	0
1075	1067.53	0	2	1	2	0
1076	694.702	1	2	2	3	0
1077	2155.82	1	0	2	0	0
1078	2819.54	0	0	4	5	0
1079	2155.82	1	0	2	3	1
1080	1749	0	0	3	3	0
1081	2819.54	0	0	2	3	0
1082	2155.82	1	0	4	2	0
1083	2155.82	1	0	3	5	0
1084	1235.8	1	0	2	2	0
1085	1749	0	0	2	4	0
1086	1235.8	1	0	3	1	1
1087	2819.54	0	0	2	4	0
1088	2155.82	1	0	1	0	0
1089	1749	0	0	2	1	1
1090	2155.82	1	0	0	2	1
1091	1235.8	1	0	2	2	0
1092	2155.82	1	0	3	2	0
1093	1235.8	1	0	3	2	0
1094	2819.54	0	0	4	5	0
1095	2819.54	0	0	2	2	0
1096	2155.82	1	0	3	2	1
1097	518.889	0	2	2	4	0
1098	1075.58	1	2	1	2	0
1099	1271.45	1	1	2	1	0
1100	1075.58	1	2	2	1	1
1101	1652.81	0	2	2	2	0
1102	911.51	1	0	1	1	0
1103	1155.37	0	0	3	3	0
1104	911.51	1	0	3	2	0
1105	911.51	1	0	2	3	1
1106	1155.37	0	0	4	3	0
1107	883.395	1	0	1	2	1
1108	1290.05	0	0	3	4	1
1109	883.395	1	0	2		0
1110	1155.37	0	0	1	4	1
1111	1290.05	0	0	4	4	1
1112	1155.37	0	0	4	5	0
1113	1155.37	0	0	2		1
1114	883.395	1	0	3	0	1
1115	883.395	1	0	2	3	0
1116	911.51	1	0	2	2	1
1117	915.833	1	2	0	1	0
1118	915.833	1	2	0	1	0
1119	789.18	1	2	2	3	0
1120	1212.7	0	2	1	2	0
1121	932.892	1	1	1	4	0
1122	1625.58	0	1	2	4	0
1123	614.824	1	1	1	1	1
1124	929.034	1	2	2	5	0
1125	894.535	1	2	3	4	0
1126	1374.6	0	2			0
1127	1057.43	1	1	1	4	0
1128	894.535	1	2	2	2	0
1129	1057.43	1	1	3	2	0
1130	1374.6	0	2	4	4	0
1131	894.535	1	2	4		0
1132	1374.6	0	2	4	4	0
1133	1057.43	1	1	4	2	0
1134	894.536	1	2	0	3	0
1135	894.535	1	2	2		0
1136	850.42	1	1	4	4	0
1137	1036.88	0	1	4	4	0
1138	962.718	1	0	4	5	0
1139	1362.52	0	0	4	5	0
1140	818.12	1	0	3	3	0
1141	1403.03	0	2	2	4	0
1142	913.031	1	2	2	3	0
1143	1403.03	0	2	2	3	0
1144	913.032	1	2	2	3	0
1145	1403.03	0	2	2	5	0
1146	803.667	1	2	0	2	0
1147	950.015	1	1	2	1	0
1148	950.015	1	1	2	3	0
1149	1234.96	0	2	2	5	0
1150	803.667	1	2	3	2	0
1151	803.665	1	2	0	1	1
1152	1655.42	0	1	3	1	0
1153	950.015	1	1	2	1	0
1154	803.667	1	2	2	2	0
1155	803.667	1	2	1	2	0
1156	923.8	1	1	0	1	1
1157	923.8	1	1	0	3	1
1158	1126.35	0	1	4	5	1
1159	923.8	1	1	0	0	1
1160	461.461	0	0	0	3	0
1161	1126.35	0	1	1	3	1
1162	923.8	1	1	0	2	1
1163	1126.35	0	1	2	2	0
1164	890.678	1	2	1	1	0
1165	1368.67	0	2	2	1	0
1166	1834.65	0	1	2	3	0
1167	1052.87	1	1	2	2	0
1168	1052.87	1	1	3	5	1
1169	890.678	1	2	2	1	0
1170	1834.65	0	1	0	4	0
1171	1052.87	1	1	0	1	0
1172	1052.87	1	1	0	2	0
1173	595.341	0	2	0	3	1
1174	845.053	1	2	0	1	0
1175	998.939	1	1	2	1	1
1176	845.053	1	2	0	1	1
1177	1740.67	0	1	2	2	0
1178	998.939	1	1	2	1	1
1179	845.053	1	2	0	2	1
1180	998.939	0	1	2	1	0
1181	998.939	1	1	0	1	1
1182	387.423	1	2	0	1	1
1183	605.424	1	2	0	1	0
1184	605.426	1	2	2	2	1
1185	605.427	1	2	1	2	0
1186	1247.08	0	1	1	1	1
1187	715.676	1	1	2	2	1
1188	715.676	1	1	1	2	1
1189	595.341	0	2	1	3	0
1190	387.423	1	2	2	4	0
1191	595.341	0	2
1192	337.672	1	2	1	2	0
1193	595.341	0	2	0	3	0
1194	744.397	1	2	2	2	0
1195	1603.84	0	1	1		0
1196	778.627	1	2	2	1	0
1197	920.417	1	1	2	2	0
1198	778.627	1	2	3	3	0
1199	920.417	1	1	1	3	0
1200	1516.58	1	1	2	1	1
1201	1516.58	1	1	1	1	1
1202	1516.58	1	1	3	2	1
1203	1849.1	0	1	1	2	1
1204	1849.1	0	1	3	1	1
1205	1516.58	1	1	1	1	1
1206	1849.1	0	1	2	5	0
1207	1101.62	1	0	3	4	0
1208	1101.62	1	0	3	4	0
1209	672.223	1	0	2	0	1
1210	879.18	0	0	3	4	0
1211	1101.62	1	0	2	2	1
1212	879.18	0	0	2	4	0
1213	1101.62	1	0	3	1	0
1214	672.223	1	0	4	3	1
1215	879.18	0	0	3	3	1
1216	879.18	0	0	3	5	0
1217	879.18	0	0	2	5	0
1218	672.223	1	0	3	1	0
1219	1559.11	0	0	3	2	0
1220	1101.62	1	0	2	2	1
1221	672.223	1	0	2	2	1
1222	879.18	0	0	2	4	1
1223	672.223	1	0	4	3	0
1224	672.223	1	0	4	5	0
